# Supplementary material for: Genome-wide identification and characterisation of HOT regions in the human genome
Source: BMC Genomics. 2016 Sep 15;17:733. doi: 10.1186/s12864-016-3077-4 (PMC5025555; doi:10.1186/s12864-016-3077-4)
Supplement: Supplementary file 2 — H1hESC TFBS Clusters info. Table S2. Comparison of motifless binding peaks and HOT regions. Table S3. Information of HOT regions in 154 files. Table S4. Key TF genes. Table S5. Developmental TF genes. Table S6. Repetitive elements in HOT regions. Table S7. 1046 Validated elements in HOT regions. Table S8. gene list of associated “gained” HOT regions. Table S9. Enriched TF gene list. Table S10. Enrichment of bivalent genes in HOT regions. Table S11 GO analysis of activated HOT regions in H1-derived cells. (XLSX 766 kb) [file 12864_2016_3077_MOESM2_ESM.xlsx]

## Sheet: Table legends
Table S1	H1hESC TFBS Clusters info
Table S2	Comparison of motifless binding peaks and HOT regions
Table S3	Information of HOT regions in 154 files
Table S4	Key TF genes
Table S5	Developmental TF genes
Table S6	Repetitive elements in HOT regions
Table S7	1046 Validated elements in HOT regions
Table S8	gene list of associated "gained" HOT regions
Table S9	Enriched TF gene list
Table S10	Enrichment of bivalent genes in HOT regions
Table S11	GO analysis of activated HOT regions in H1-derived cells.

## Sheet: Table S1
Table S1. H1hESC TFBS Clusters info, Related to Figure1
TF complexity	region num	median length (bp)
>61.789	8533	11890
<= 61.789	71793	5863

## Sheet: Table S2
Table S2 Comparison of motifless binding peaks and HOT regions, related to Figure 1
Whole genome
				Experimental HOT regions				Predicted HOT regions
Cell Line	TF binding peak number	#1 TF binding peaks	#2 Motifless binding peaks	#3 Experimental HOT	#4 HOT within TF binding peaks	#5 Intersection of #2 and #4	Z score	#6 Predicted HOT	#7 HOT within TF binding peaks	#5 Intersection of #2 and #7	Z score
H1-hESC	20	188709(68.1 Mb)	62764(10.0 Mb)	105036(26.4 Mb)	82053(23.0 Mb)	21239(7.4 Mb)	660	8533(101.5 Mb)	7392(87.1 Mb)	2279(24.8 Mb)	122
GM12878	32	245540(112.8 Mb)	101886(21.3 Mb)	92592(25.9 Mb)	76983(23.6 Mb)	28717(10.6 Mb)	501	6590(75.2 Mb)	6514(74.5 Mb)	3393(38.4 Mb)	101
HeLa-S3	21	215637(83.0 Mb)	47384(8.8 Mb)	95054(25.6 Mb)	56029(18.5 Mb)	10470(3.9 Mb)	329	7307(74.6 Mb)	6952(71.0 Mb)	2194(19.9 Mb)	143
HepG2	24	547528(165.1 Mb)	129795(21.1 Mb)	95998(26.3 Mb)	63393(20.6 Mb)	14886(6.0 Mb)	220	5628(59.9 Mb)	5476(58.4 Mb)	1475(14.2 Mb)	57
K562	41	349615(173.3 Mb)	87582(16.1 Mb)	81436(26.6 Mb)	65218(23.0 Mb)	19127(8.6 Mb)	246	5810(66.2 Mb)	5743(65.5 Mb)	2735(30.1 Mb)	98

## Sheet: Table S3
Table S3. Information of HOT regions in 154 files, Related to Figure1
Cell Line	TF complexity cutoff	# of HOT regions	# of TFBS Cluster	percent	Genome Coverage
Cd4naivewb11970640_UW	31.9927	4330	60649	0.0714	0.0102515
Cd4naivewb78495824_UW	30.1336	5156	59111	0.0872	0.00871445
Duke_8988T	29.9815	9681	146941	0.0659	0.0166557
Duke_AoSMC	29.9628	8206	134234	0.0611	0.0159975
Duke_CLL	31.5832	6262	69629	0.0899	0.0119397
Duke_Chorion	32.9753	6435	136176	0.0473	0.0163935
Duke_FibroP	28.9769	12436	214201	0.0581	0.0238742
Duke_Fibrobl.overlap	30.9807	6687	99836	0.067	0.0143859
Duke_Fibrobl	27.9787	19753	323922	0.061	0.0407211
Duke_GM12891	31.9887	6992	105790	0.0661	0.0137283
Duke_GM12892	31.1912	7887	118587	0.0665	0.0147652
Duke_GM18507	33.9936	5740	86887	0.0661	0.0156009
Duke_GM19238	32.9612	7137	111452	0.064	0.0156725
Duke_GM19239	32.9734	6136	94207	0.0651	0.0161837
Duke_GM19240	31.9621	8639	141163	0.0612	0.0201274
Duke_Gliobla	31.9503	7139	128934	0.0554	0.0171011
Duke_H9ES	29.9695	8358	126383	0.0661	0.0174015
Duke_HPDE6E6E7	32.9392	5890	108286	0.0544	0.0135622
Duke_HSMMemb	31.9814	5773	100305	0.0576	0.0125548
Duke_HTR8svn	29.9801	7494	101133	0.0741	0.0141729
Duke_HeLaS3IFNa4h	28.977	8060	89751	0.0898	0.0136981
Duke_Hepatocytes	28.9962	10749	124091	0.0866	0.0198723
Duke_Huh7.5	31.043	9054	137686	0.0658	0.0184423
Duke_Huh7	31.9711	7399	113072	0.0654	0.0193032
Duke_IshikawaEstradiol	33.0556	6013	107310	0.056	0.0121479
Duke_IshikawaTamoxifen	31.9909	6997	107375	0.0652	0.0165346
Duke_LNCaPAndrogen	32.0242	7284	110025	0.0662	0.0132418
Duke_MCF7Hypoxia	30.9787	6690	120079	0.0557	0.0152602
Duke_Medullo	29.0068	11851	179106	0.0662	0.0243559
Duke_Melano	28.9885	12887	238681	0.054	0.024417
Duke_Myometr	31.956	7428	134669	0.0552	0.0214115
Duke_Osteobl	28.9851	17381	299762	0.058	0.0303255
Duke_PanIsletD	30.9633	9193	166669	0.0552	0.0216013
Duke_PanIslets	32.9411	7690	140764	0.0546	0.0189335
Duke_ProgFib	30.9519	8969	163997	0.0547	0.026422
Duke_RWPE1	32.9744	6565	121658	0.054	0.0173056
Duke_Stellate	30.9717	8121	127347	0.0638	0.0186301
Duke_T47D	30.9955	7603	111860	0.068	0.0194022
Duke_Th0	32.9697	8214	157816	0.052	0.0205298
Duke_Urothelia	33.9503	5979	108417	0.0551	0.0183684
Duke_UrotheliaUT189	30.97	8917	137286	0.065	0.0190308
Duke_iPS	29.9644	9680	154582	0.0626	0.0227247
Duke_pHTE	30.0057	13285	217702	0.061	0.0282509
Gm04503_UW	24.9935	10244	141026	0.0726	0.0191016
Gm04504_UW	26.9763	9002	137824	0.0653	0.0160033
H7esDiffa14d_UW	28.9784	4377	78133	0.056	0.00933079
H7esDiffa2d_UW	27.9596	9951	124669	0.0798	0.0157693
H7esDiffa5d_UW	26.987	6371	105985	0.0601	0.0111966
H7esDiffa9d_UW	31.9858	5657	165278	0.0342	0.0176782
H7es_UW	27.9843	9208	151037	0.061	0.0191423
Hbvp_UW	30.9724	6149	179047	0.0343	0.0130147
Hbvsmc_UW	24.9798	9493	103079	0.0921	0.0127762
Hmec_UW	25.9749	6211	87653	0.0709	0.0109788
Hs27a_UW	28.9679	8006	135234	0.0592	0.0201776
Hs5_UW	28.9629	8728	157271	0.0555	0.0166978
Lhcnm2_UW	27.9659	7899	143724	0.055	0.017593
M059j_UW	27.9761	9822	171323	0.0573	0.0219819
Msc_UW	26.986	9174	147884	0.062	0.016782
Nhbera_UW	31.9575	3931	94679	0.0415	0.00800526
Rpmi7951_UW	29.9933	6119	126623	0.0483	0.0106933
Th17_UW	32.9595	3581	62292	0.0575	0.0081073
Th1_UW	33.0007	2405	51743	0.0465	0.00808986
Th1wb33676984_UW	29.9644	6344	85471	0.0742	0.0135961
Th1wb54553204_UW	29.9602	3902	54700	0.0713	0.0103029
Th2_UW	29.9509	2927	45094	0.0649	0.00705939
Th2wb33676984_UW	35.9742	3256	78193	0.0416	0.0105306
Th2wb54553204_UW	31.9952	6596	99215	0.0665	0.0148275
Tregwb78495824_UW	32.9677	5804	98015	0.0592	0.0154123
Tregwb83319432_UW	28.9796	9448	124412	0.0759	0.0213265
UWDuke_A549	34.9432	6882	125287	0.0549	0.0180804
UWDuke_GM12878	34.006	8502	128290	0.0663	0.0221201
UWDuke_H1hESC	30.9554	12311	189334	0.065	0.0298409
UWDuke_HMEC	32.0094	14258	262229	0.0544	0.0309506
UWDuke_HSMM	29.9695	14243	243919	0.0584	0.02868
UWDuke_HSMMtube	29.9906	14379	254564	0.0565	0.0298185
UWDuke_HUVEC	32.9798	9934	140372	0.0708	0.0195814
UWDuke_HeLaS3	32.9659	9770	146303	0.0668	0.0219349
UWDuke_HepG2	36.9643	5563	143373	0.0388	0.0176275
UWDuke_K562	33.9384	8335	152844	0.0545	0.0194798
UWDuke_LNCaP	32.9398	12577	238820	0.0527	0.0357053
UWDuke_MCF7	29.9789	10063	159201	0.0632	0.0197828
UWDuke_NHEK	32.9685	8910	161825	0.0551	0.0188702
UWDuke_Th1	32.0455	13157	230615	0.0571	0.0292219
Uw_AG04449	26.9707	8980	145999	0.0615	0.0188463
Uw_AG04450	28.9842	7261	128255	0.0566	0.0117491
Uw_AG09309	26.9711	10823	175616	0.0616	0.0170604
Uw_AG09319	29.94	6234	121988	0.0511	0.0116354
Uw_AG10803	26.9852	9976	147906	0.0674	0.01849
Uw_AoAF	29.98	6830	151463	0.0451	0.0120297
Uw_BE2C	27.9924	9648	149556	0.0645	0.0169057
Uw_BJ	25.9685	10402	145654	0.0714	0.0190669
Uw_CD20	37.9152	3597	77781	0.0462	0.0116753
Uw_CD34Mobilized	33.9611	6421	136148	0.0472	0.0177742
Uw_CMK	33.9349	4948	108565	0.0456	0.0159496
Uw_Caco2	31.9641	5169	94069	0.0549	0.0108599
Uw_GM06990	30.9841	5332	71281	0.0748	0.00995607
Uw_GM12864	32.9936	5621	107929	0.0521	0.0102035
Uw_GM12865	28.0004	10327	115454	0.0894	0.0211113
Uw_H7hESC	27.9685	14154	231790	0.0611	0.0275126
Uw_HAEpiC	29.9703	7941	178597	0.0445	0.0221339
Uw_HAc	25.9923	11658	158372	0.0736	0.0210257
Uw_HAh	26.9702	10309	177654	0.058	0.019576
Uw_HAsp	24.9667	11486	170305	0.0674	0.0206575
Uw_HBMEC	30.9444	6081	177320	0.0343	0.0138
Uw_HCF	30.9581	6665	151222	0.0441	0.0149715
Uw_HCFaa	25.9875	11085	164113	0.0675	0.0200325
Uw_HCM	29.9693	7840	169048	0.0464	0.0156884
Uw_HCPEpiC	30.9517	6963	182635	0.0381	0.0181882
Uw_HCT116	33.9778	4081	93486	0.0437	0.00670559
Uw_HConF	28.9758	7399	130234	0.0568	0.0176456
Uw_HEEpiC	31.9519	6288	184392	0.0341	0.0190046
Uw_HFF	29.9825	7656	167227	0.0458	0.0187973
Uw_HFFMyc	29.9863	8347	183827	0.0454	0.0175701
Uw_HGF	28.9674	6916	125291	0.0552	0.0150035
Uw_HIPEpiC	28.02	10871	195012	0.0557	0.0141982
Uw_HL60	36.957	3884	132089	0.0294	0.0147846
Uw_HMF	28.9881	8697	154224	0.0564	0.0143825
Uw_HMVECLBl	30.9775	7950	146182	0.0544	0.0124064
Uw_HMVECLLy	30.9741	7298	119952	0.0608	0.016586
Uw_HMVECdAd	32.9689	5507	100493	0.0548	0.011013
Uw_HMVECdBlAd	31.9653	7426	139014	0.0534	0.0154094
Uw_HMVECdBlNeo	33.9484	5248	143170	0.0367	0.0115397
Uw_HMVECdLyAd	33.987	4600	105720	0.0435	0.00845518
Uw_HMVECdLyNeo	32.9729	6003	128442	0.0467	0.0149335
Uw_HMVECdNeo	31.9687	6705	116470	0.0576	0.0133476
Uw_HNPCEpiC	27.9699	10373	185365	0.056	0.0228922
Uw_HPAEC	31.9302	5653	101067	0.0559	0.0100963
Uw_HPAF	30.9603	7119	164495	0.0433	0.01661
Uw_HPF	30.9354	6083	133474	0.0456	0.0164943
Uw_HPdLF	25.9799	10496	150398	0.0698	0.0194632
Uw_HRCEpiC	28.974	9512	168527	0.0564	0.0212908
Uw_HRE	28.9676	9004	163235	0.0552	0.0202872
Uw_HRGEC	31.0643	5590	116968	0.0478	0.0162227
Uw_HRPEpiC	28.9731	10161	198120	0.0513	0.0177109
Uw_HVMF	32.944	4374	148426	0.0295	0.01068
Uw_Jurkat	30.99	7769	136005	0.0571	0.022452
Uw_MonocytesCD14RO01746	31.9834	7268	108746	0.0668	0.0158096
Uw_NB4	33.9827	5306	117976	0.045	0.0137138
Uw_NHA	26.97	11252	167861	0.067	0.0208849
Uw_NHDFAd	26.997	11807	200644	0.0588	0.0225015
Uw_NHDFneo	28.9818	7731	164350	0.047	0.0201835
Uw_NHLF	26.9688	11582	181242	0.0639	0.0276162
Uw_NT2D1	28.9833	8556	155519	0.055	0.0176303
Uw_PANC1	31.9341	3524	99204	0.0355	0.0125951
Uw_PrEC	28.9704	8068	145574	0.0554	0.0103883
Uw_RPTEC	28.9668	7613	149146	0.051	0.0157883
Uw_SAEC	29.9821	7959	174590	0.0456	0.0201971
Uw_SKMC	26.9732	11183	180340	0.062	0.0232511
Uw_SKNMC	28.9788	6760	125932	0.0537	0.0113774
Uw_SKNSHRA	31.9703	4445	69394	0.0641	0.0096663
Uw_Th2	30.9759	5276	69686	0.0757	0.0111243
Uw_WERIRb1	28.9817	8720	167082	0.0522	0.0196917
Uw_WI38	28.9858	8005	144429	0.0554	0.0127132
Uw_WI38TamoxifenTamoxifen	27.9888	10105	176913	0.0571	0.0216187
max		19753
min		2405
median		8036.04

## Sheet: Table S4
Table S4. Key TF genes, Related to Figure1
Cell Line	Discription	TF	Ref.
NHDF-Ad	adult dermal fibroblasts	p63	Role of chromatin and transcriptional co-regulators in mediating p63-genome interactions in keratinocytes
		BCL11B (Ctip2)	Transcription Factor Ctip2 Controls Epidermal Lipid Metabolism and Regulates Expression of Genes Involved in Sphingolipid Biosynthesis during Skin Development
		ATF2	Suppressor role of activating transcription factor 2 (ATF2) in skin cancer
		EGR1	Egr-1 is a key regulator of IL-17A-induced psoriasin upregulation in psoriasis
		NFE2L2 (Nrf2)	Nrf2-dependent and Nrf2-independent induction of phase 2 detoxifying and antioxidant enzymes during keratinocyte differentiation
HUVEC	umbilical vein endothelial cells blood vessels angiogenesis	HIF1A	In vivo delivery of cell-permeable antisense hypoxia-inducible factor 1α oligonucleotide to adipose tissue reduces adiposity in obese mice
			Co-culture of Retinal and Endothelial Cells Results in the Modulation of Genes Critical to Retinal Neovascularization
		NFKB1	Co-culture of Retinal and Endothelial Cells Results in the Modulation of Genes Critical to Retinal Neovascularization
		NFKB2	Co-culture of Retinal and Endothelial Cells Results in the Modulation of Genes Critical to Retinal Neovascularization
		VEGFA	Co-culture of Retinal and Endothelial Cells Results in the Modulation of Genes Critical to Retinal Neovascularization
		TEAD4 (TEF3)	Trancription Enhancer Factor 3(TEF3) Mediates the Expression of Down Syndrome Candidate Region 1 Isoform 1 (DSCR1-1L) in Endothelial Cells
SKMC	skeletal muscle cells	SRF	New Role for Serum Response Factor in Postnatal Skeletal Muscle Growth and Regeneration via the Interleukin 4 and Insulin-Like Growth Factor 1 Pathways
		MYOD1	Redefining the Genetic Hierarchies Controlling Skeletal Myogenesis: Pax-3 and Myf-5 Act Upstream of MyoD
		SIX1	Six1 and Eya1 Expression Can Reprogram Adult Muscle from the Slow-Twitch Phenotype into the Fast-Twitch Phenotype
		STAT3	STAT3 signaling controls satellite cell expansion and skeletal muscle repair
		SREBF1 (SREBP-1)	A New Role for Sterol Regulatory Element Binding Protein 1 Transcription Factors in the Regulation of Muscle Mass and Muscle Cell Differentiation
			SREBP-1 Transcription Factors Regulate Skeletal Muscle Cell Size by Controlling Protein Synthesis through Myogenic Regulatory Factors
		MEF2C	A New Role for Sterol Regulatory Element Binding Protein 1 Transcription Factors in the Regulation of Muscle Mass and Muscle Cell Differentiation
AG04450	fetal lung fibroblast	NFIB	An overlapping set of genes is regulated by both NFIB and the glucocorticoid receptor during lung maturation
		Nr3c1	An overlapping set of genes is regulated by both NFIB and the glucocorticoid receptor during lung maturation
		Hoxb5	Oxygen differentially affects the hox proteins Hoxb5 and Hoxa5 altering airway branching and lung vascular formation
		TBX2	Tbx2 Controls Lung Growth by Direct Repression of the Cell Cycle Inhibitor Genes Cdkn1a and Cdkn1b
		TBX3	Tbx2 Controls Lung Growth by Direct Repression of the Cell Cycle Inhibitor Genes Cdkn1a and Cdkn1b
		TBX4	Multiple Roles and Interactions of Tbx4 and Tbx5 in Development of the Respiratory System
		TBX5	Multiple Roles and Interactions of Tbx4 and Tbx5 in Development of the Respiratory System
		VEGFA	Excess soluble vascular endothelial growth factor receptor-1 in amniotic fluid impairs lung growth in rats: linking preeclampsia with bronchopulmonary dysplasia
MCF7	mammary gland, adenocarcinoma	TBX1	Tbx1 regulates oral epithelial adhesion and palatal development
		ESR1 (ERa)	Negative regulation of ERa by a novel protein CAC1 through association with histone demethylase LSD1
		ZNF217	The Transcription Factor ZNF217 Is a Prognostic Biomarker and Therapeutic Target during Breast Cancer Progression
		GATA3	Estrogenic regulation of S6K1 expression creates a positive regulatory loop in control of breast cancer cell proliferation
		S6K1	Estrogenic regulation of S6K1 expression creates a positive regulatory loop in control of breast cancer cell proliferation
Treg	T reg cell	STAT5 (STAT5A)	Dynamic changes in E-protein activity regulate T reg cell development
			Midkine and multiple sclerosis
		c-Rel (REL)	Dynamic changes in E-protein activity regulate T reg cell development
		FOXP3	Dynamic Interactions between TIP60 and p300 Regulate FOXP3 Function through a Structural Switch Defined by a Single Lysine on TIP60
			Regulatory T cells and Foxp3

## Sheet: Sheet S5
Table S5. Developmental TF genes, related to Figure1
8988T	A549	AG04449	AG04450	AG09309	AG09319	AG10803	AoAF	AoSMC	BE2C	BJ	Caco2	CD20	CD34Mobilized	Cd4naivewb11970640	Cd4naivewb78495824	Chorion	CLL	CMK	Fibrobl	Fibrobl.overlap	FibroP	Gliobla	Gm04503	Gm04504	GM06990	GM12864	GM12865	GM12878	GM12891	GM12892	GM18507	GM19238	GM19239	GM19240	H1hESC	H7es	H7esDiffa14d	H7esDiffa2d	H7esDiffa5d	H7esDiffa9d	H7hESC	H9ES	HAc	HAEpiC	HAh	HAsp	HBMEC	Hbvp	Hbvsmc
HES4	HES4	HES4	HES4	HES4	HES4	HES4	HES4	HES4	HES4	HES4	HES4	HES4	NOC2L	HES4	NOC2L	HES4	HES4	HES4	NOC2L	NOC2L	HES4	HES4	RERE	HES4	RERE	RERE	HES4	HES4	HES4	HES4	HES4	HES4	HES4	NOC2L	HES4	HES4	HES4	HES4	HES4	HES4	HES4	HES4	NOC2L	HES4	HES4	SKI	HES4	HES4	HES4
SKI	HES3	SKI	RERE	SKI	SKI	RERE	RERE	RERE	HES3	RERE	PRKCZ	PRKCZ	HES4	SKI	SKI	PRKCZ	PRKCZ	TNFRSF4	HES4	HES4	TNFRSF4	SKI	ENO1	SKI	ENO1	ENO1	RERE	TNFRSF4	TNFRSF4	TNFRSF4	SKI	TNFRSF4	TNFRSF4	HES4	PRKCZ	PRKCZ	PRKCZ	SKI	PRDM16	PRKCZ	PRKCZ	TNFRSF4	HES4	SKI	PRKCZ	RERE	RERE	PRKCZ	SKI
HES5	RERE	RERE	ENO1	RERE	RERE	ENO1	ENO1	ENO1	RERE	ENO1	SKI	HES5	TNFRSF4	RERE	TP73	SKI	SKI	HES5	TNFRSF4	TNFRSF4	SKI	HES3	PRDM2	RERE	CASZ1	PRDM2	ENO1	SKI	SKI	HES3	HES3	SKI	PRDM16	TNFRSF4	SKI	PRDM16	ENO1	PRDM16	HES3	SKI	PRDM16	PRKCZ	RERE	RERE	SKI	ENO1	ENO1	HES5	RERE
PRDM16	ENO1	ENO1	SPEN	ENO1	ENO1	PRDM2	SPEN	CASZ1	ENO1	PRDM2	PRDM16	TP73	PRKCZ	ENO1	RERE	HES3	HES3	ZBTB48	PRKCZ	SKI	HES5	HES2	SPEN	ENO1	SPEN	SPEN	CTNNBIP1	HES3	HES3	HES2	RERE	PRDM16	TP73	HES3	PRDM16	HES3	CASZ1	RERE	RERE	PRDM16	HES3	SKI	ENO1	ENO1	PRDM16	SPEN	SPEN	RERE	ENO1
HES3	CASZ1	PRDM2	ZBTB17	SPEN	SPEN	SPEN	ZBTB17	TARDBP	CASZ1	SPEN	HES3	ENO1	PRDM16	CASZ1	ENO1	HES2	ZBTB48	RERE	SKI	HES5	HES3	RERE	ZBTB17	TARDBP	KDM1A	E2F2	CASZ1	ZBTB48	HES2	ENO1	ENO1	TP73	HES3	HES2	TP73	RERE	SPEN	ENO1	ENO1	HES3	ZBTB48	HES5	SPEN	TARDBP	RERE	ZBTB17	ZBTB17	ENO1	PRDM2
ZBTB48	MAD2L2	SPEN	ZNF436	ZBTB17	ZBTB17	ZBTB17	ZNF436	MAD2L2	ZNF436	ZBTB17	HES2	CTNNBIP1	HES3	PRDM2	CASZ1	ENO1	RERE	ENO1	HES5	PRDM16	HES2	ENO1	E2F2	MAD2L2	E2F2	ID3	PRDM2	RERE	ZBTB48	CASZ1	CASZ1	HES3	HES2	RERE	HES3	ENO1	ZNF436	CTNNBIP1	SPEN	ZBTB48	RERE	PRDM16	ZBTB17	SPEN	ENO1	ZNF436	ZNF436	CASZ1	ZBTB17
ENO1	SPEN	ZBTB17	ID3	ZNF436	ZNF436	ZNF436	ID3	SPEN	ID3	ZNF436	ENO1	CASZ1	ZBTB48	SPEN	PRDM2	CASZ1	ENO1	CASZ1	PRDM16	TP73	RERE	CTNNBIP1	ID3	PRDM2	ID3	TCEB3	SPEN	ENO1	ENO1	PRDM2	PRDM2	HES2	ZBTB48	ENO1	HES2	CTNNBIP1	ID3	CASZ1	ZNF436	RERE	ENO1	TP73	ZNF436	ZBTB17	CASZ1	ID3	GRHL3	PRDM2	ID3
CASZ1	KDM1A	E2F2	TCEB3	ID3	ID3	ID3	TCEB3	ZBTB17	RUNX3	E2F2	CASZ1	PRDM2	RERE	ID3	SPEN	SPEN	CASZ1	PRDM2	TP73	HES3	ENO1	CASZ1	TCEB3	SPEN	TCEB3	RUNX3	E2F2	CASZ1	CASZ1	SPEN	SPEN	ZBTB48	ENO1	CTNNBIP1	ZBTB48	CASZ1	RPS6KA1	SPEN	ID3	ENO1	CTNNBIP1	HES3	E2F2	ZNF436	PRDM2	GRHL3	RUNX3	SPEN	GRHL3
MAD2L2	ID3	ID3	TRIM62	TCEB3	GRHL3	GRHL3	TAF12	ID3	TRIM62	ID3	SPEN	SPEN	ENO1	RUNX3	ID3	ZBTB17	MAD2L2	SPEN	HES3	HES2	CTNNBIP1	MAD2L2	GRHL3	E2F2	RUNX3	RPS6KA1	ID3	TARDBP	SPEN	ZBTB17	ZBTB17	RERE	CTNNBIP1	CASZ1	RERE	MAD2L2	TAF12	ZNF436	TAF12	CASZ1	CASZ1	HES2	ID3	ID3	SPEN	TRIM62	EYA3	ZBTB17	EYA3
SPEN	RPS6KA1	GRHL3	PHC2	RUNX3	RUNX3	RUNX3	TRIM62	TCEB3	ZC3H12A	GRHL3	ZBTB17	E2F2	CTNNBIP1	ZC3H12A	RUNX3	PAX7	PRDM2	E2F2	HES2	ZBTB48	CASZ1	SPEN	TRIM62	GRHL3	RPS6KA1	EYA3	TCEB3	PRDM2	ZBTB17	PAX7	E2F2	ENO1	CASZ1	TARDBP	ENO1	SPEN	TRIM62	ID3	TRIM62	MAD2L2	MAD2L2	ZBTB48	GRHL3	EYA3	ZBTB17	PHC2	TRIM62	KDM1A	TRIM62
ZBTB17	TAF12	TAF12	ZC3H12A	TRIM62	TAF12	TAF12	PHC2	RPS6KA1	POU3F1	TAF12	RUNX3	ID3	CASZ1	HIVEP3	TAF12	ID3	SPEN	ID3	ZBTB48	RERE	TARDBP	ID3	PHC2	TRIM62	EYA3	ZC3H12A	RUNX3	SPEN	PAX7	KDM1A	ID3	CTNNBIP1	SPEN	MAD2L2	CASZ1	PAX7	PHC2	GRHL3	PHC2	SPEN	ZBTB17	RERE	RUNX3	TRIM62	ZNF436	ZSCAN20	PHC2	ZNF436	PHC2
PAX7	TRIM62	TRIM62	CITED4	PHC2	TRIM62	TRIM62	ZC3H12A	TAF12	SCMH1	TRIM62	TRIM62	TCEB3	TARDBP	YBX1	TRIM62	RUNX3	E2F2	RUNX3	RERE	ENO1	MAD2L2	TCEB3	ZC3H12A	PHC2	TAF12	POU3F1	RPS6KA1	ZBTB17	ZNF436	E2F2	TCEB3	CASZ1	ZBTB17	PRDM2	MAD2L2	ZNF436	ZC3H12A	RUNX3	ZC3H12A	ZBTB17	PAX7	ENO1	TRIM62	PHC2	ID3	HIVEP3	ZC3H12A	ID3	ZSCAN20
ZNF436	PHC2	PHC2	SCMH1	ZSCAN20	PHC2	PHC2	FOXJ3	TRIM62	YBX1	PHC2	PHC2	RUNX3	PRDM2	PLK3	PHC2	RPS6KA1	ID3	RPS6KA1	ENO1	CASZ1	PRDM2	RPS6KA1	POU3F1	ZSCAN20	TRIM62	YBX1	EYA3	KDM1A	E2F2	ID3	RUNX3	PRDM2	PAX7	SPEN	SPEN	E2F2	NFYC	RPS6KA1	NFYC	PAX7	ZNF436	CTNNBIP1	PHC2	TFAP2E	RUNX3	YBX1	HEYL	GRHL3	ZC3H12A
RPS6KA1	ZC3H12A	ZC3H12A	HIVEP3	ZC3H12A	ZC3H12A	ZC3H12A	YBX1	PHC2	GPBP1L1	ZC3H12A	ZC3H12A	RPS6KA1	SPEN	GPBP1L1	ZC3H12A	HDAC1	TCEB3	EYA3	CASZ1	TARDBP	SPEN	GMEB1	NFYC	ZC3H12A	ZSCAN20	KDM4A	TAF12	E2F2	ID3	TCEB3	RPS6KA1	ZBTB17	E2F2	ZBTB17	ZBTB17	ID3	CITED4	TRIM62	CITED4	ZNF436	E2F2	CASZ1	ZC3H12A	ZC3H12A	TRIM62	FOXD2	HIVEP3	RUNX3	POU3F1
TRIM62	CITED4	POU3F1	YBX1	FOXO6	FOXJ3	FOXO6	FOXD2	ZC3H12A	DMRTA2	HEYL	FOXJ3	TAF12	ZNF436	ZCCHC11	HIVEP3	TRIM62	RUNX3	TRIM62	TARDBP	MAD2L2	ZBTB17	TRIM62	HIVEP3	POU3F1	ZC3H12A	JUN	TRIM62	ID3	TCEB3	RUNX3	EYA3	E2F2	ID3	PAX7	PAX7	TCEB3	SCMH1	PHC2	SCMH1	E2F2	ID3	MAD2L2	POU3F1	CITED4	PHC2	ZCCHC11	YBX1	TAF12	HEYL
PHC2	SCMH1	NFYC	GPBP1L1	YBX1	YBX1	HIVEP3	ZCCHC11	SCMH1	JUN	NFYC	FOXE3	TRIM62	E2F2	JUN	YBX1	PHC2	RPS6KA1	PHC2	MAD2L2	SPEN	E2F2	PHC2	KDM4A	HEYL	NFYC	LMO4	ZSCAN20	TCEB3	RUNX3	RPS6KA1	TAF12	ID3	TCEB3	E2F2	ID3	GRHL3	FOXO6	ZC3H12A	FOXJ3	ID3	GRHL3	PRDM2	NFYC	SCMH1	ZSCAN20	LRP8	ZCCHC11	TRIM62	KDM4A
ZC3H12A	HIVEP3	CITED4	PPAP2B	GPBP1L1	GPBP1L1	YBX1	PPAP2B	FOXO6	NFIA	HIVEP3	JUN	ZC3H12A	ID3	NFIA	DMAP1	ZSCAN20	TRIM62	ZSCAN20	PRDM2	ZBTB17	ID3	ZSCAN20	GPBP1L1	NFYC	HIVEP3	GFI1	ZC3H12A	RUNX3	RPS6KA1	TAF12	TRIM62	RUNX3	RUNX3	ID3	TCEB3	RUNX3	HIVEP3	NFYC	YBX1	GRHL3	RUNX3	SPEN	HIVEP3	FOXO6	ZC3H12A	PPAP2B	LRP8	PHC2	FOXD2
FOXO6	FOXJ3	SCMH1	JUN	ZCCHC11	FOXE3	GPBP1L1	JUN	HIVEP3	BCL10	YBX1	NFIA	NFYC	RUNX3	LMO4	BTF3L4	TFAP2E	PHC2	ZC3H12A	SPEN	PAX7	TCEB3	TFAP2E	PPAP2B	HIVEP3	LRP8	POGZ	POU3F1	RPS6KA1	HDAC1	PHC2	PHC2	RPS6KA1	RPS6KA1	TCEB3	GRHL3	RPS6KA1	FOXJ3	FOXO6	DMAP1	RUNX3	RPS6KA1	PAX7	ZCCHC11	HIVEP3	POU3F1	JUN	DMRTB1	ZSCAN20	ZCCHC11
DMBX1	YBX1	HIVEP3	NFIA	PPAP2B	ZCCHC11	JUN	NFIA	FOXJ3	LMO4	GPBP1L1	LMO4	FOXO6	RPS6KA1	GTF2B	ZCCHC11	ZC3H12A	TFAP2E	NFYC	ZBTB17	ZNF436	RUNX3	ZC3H12A	JUN	YBX1	PPAP2B	CREB3L4	NFYC	EYA3	PHC2	ZC3H12A	ZC3H12A	TAF12	TRIM62	GRHL3	RUNX3	TRIM62	YBX1	HIVEP3	GPBP1L1	RPS6KA1	TRIM62	ID3	PPAP2B	YBX1	CITED4	NFIA	PPAP2B	ZC3H12A	LRP8
TAL1	GPBP1L1	FOXJ3	BCL10	JUN	PPAP2B	NFIA	FOXD3	YBX1	GTF2B	SCP2	GFI1	HIVEP3	EYA3	GFI1	JUN	POU3F1	ZC3H12A	HIVEP3	PAX7	ID3	RPS6KA1	POU3F1	PTGER3	GPBP1L1	JUN	ARHGEF2	SCMH1	TAF12	ZC3H12A	POU3F1	POU3F1	TRIM62	TFAP2E	RUNX3	RPS6KA1	PHC2	GPBP1L1	FOXJ3	DMBX1	TAF12	PHC2	TCEB3	JUN	GPBP1L1	SCMH1	FUBP1	JUN	CITED4	PPAP2B
DMRTA2	DMBX1	YBX1	LMO4	ZRANB2	JUN	ZRANB2	BCL10	FOXD2	TGFBR3	PPAP2B	RORC	YBX1	TRIM62	DR1	NFIA	HEYL	POU3F1	YBX1	ZNF436	TCEB3	TAF12	NFYC	ZRANB2	PPAP2B	FOXD3	MEF2D	HIVEP3	TRIM62	POU3F1	FOXO6	SCMH1	PHC2	ZC3H12A	RPS6KA1	TAF12	ZSCAN20	TAL1	YBX1	FOXD2	TRIM62	TFAP2E	RUNX3	NFIA	ZCCHC11	HIVEP3	BCL10	FOXD3	HIVEP3	JUN
LRP8	LRP8	GPBP1L1	NGF	BCL10	LHX8	BCL10	LMO4	DMRTA2	ALX3	JUN	MEF2D	FOXD2	PHC2	HIPK1	FOXD3	CITED4	NFYC	DMBX1	E2F2	GRHL3	GMEB1	CITED4	BCL10	JUN	FUBP1	PRCC	FOXJ3	PHC2	SCMH1	YBX1	FOXO6	TFAP2E	MTF1	EYA3	TRIM62	TFAP2E	ZCCHC11	KLF17	LRP8	PHC2	ZC3H12A	RPS6KA1	ZRANB2	LRP8	YBX1	LMO4	BCL10	DMBX1	NFIA
JUN	JUN	FOXD2	CREB3L4	LMO4	BCL10	LMO4	NGF	CC2D1B	PHTF1	NFIA	ETV3	ZCCHC11	ZC3H12A	CRTC2	BCL10	SCMH1	CITED4	TAL1	ID3	RUNX3	TRIM62	SCMH1	LMO4	FOXD3	LMO4	ETV3	YBX1	ZSCAN20	FOXO6	DMAP1	HIVEP3	ZC3H12A	POU3F1	TRIM62	PHC2	ZC3H12A	LRP8	GPBP1L1	DMRTB1	ZC3H12A	POU3F1	TRIM62	BCL10	DMRTB1	PLK3	GTF2B	LMO4	ZCCHC11	FOXD3
NFIA	NFIA	ZCCHC11	ARHGEF2	GTF2B	LMO4	GTF2B	TBX15	LRP8	CERS2	ZRANB2	LMX1A	LRP8	POU3F1	HAX1	LMO4	FOXO6	SCMH1	DMRTA2	GRHL3	RPS6KA1	PHC2	FOXO6	TGFBR3	FUBP1	TGFBR3	ATF6	KDM4A	TFAP2E	DMAP1	GPBP1L1	FOXJ3	POU3F1	SCMH1	PHC2	TFAP2E	POU3F1	PPAP2B	TAL1	JUN	POU3F1	CITED4	PHC2	LMO4	PPAP2B	DMRTA2	TGFBR3	NGF	DMRTB1	BCL10
FOXD3	BCL10	DMRTB1	MEF2D	TGFBR3	GTF2B	TGFBR3	ARNT	PPAP2B	POGZ	BCL10	LHX4	JUN	NFYC	ARHGEF2	GTF2B	HIVEP3	FOXO6	ZCCHC11	RUNX3	TRIM62	ZSCAN20	HIVEP3	GFI1	BCL10	GFI1	TNFSF4	DMAP1	ZC3H12A	GPBP1L1	DMBX1	YBX1	SCMH1	FOXO6	ZSCAN20	ZC3H12A	NFYC	JUN	FOXD2	NFIA	NFYC	FOXO6	TFAP2E	GTF2B	JUN	CC2D1B	GFI1	NOTCH2	PPAP2B	LMO4
LMO4	LMO4	PPAP2B	PRCC	NGF	TGFBR3	NGF	POGZ	JUN	CREB3L4	GTF2B	KDM5B	NFIA	SCMH1	MEF2D	MTF2	FOXJ3	FOXJ3	LRP8	RPS6KA1	PHC2	ZC3H12A	FOXJ3	MTF2	LMO4	CREB3L4	DHX9	GPBP1L1	POU3F1	DMBX1	FOXD2	DMAP1	FOXO6	HIVEP3	TFAP2E	POU3F1	CITED4	NFIA	CC2D1B	FOXD3	CITED4	HIVEP3	ZC3H12A	TGFBR3	NFIA	ZCCHC11	DR1	CERS2	JUN	BARHL2
BARHL2	TGFBR3	JUN	DDR2	TBX15	HIPK1	TBX15	ARHGEF2	NFIA	ASH1L	TGFBR3	BTG2	FOXD3	FOXO6	ETV3	DR1	DMBX1	YBX1	JUN	TRIM62	TFAP2E	POU3F1	YBX1	NGF	TGFBR3	ARHGEF2	IVNS1ABP	ZCCHC11	NFYC	TAL1	DMRTA2	GPBP1L1	FOXJ3	FOXJ3	ZC3H12A	HEYL	FOXO6	FOXD3	ZCCHC11	LHX8	SCMH1	FOXJ3	POU3F1	MTF2	BCL10	PPAP2B	SORT1	ARHGEF2	NFIA	TGFBR3
GFI1	CERS2	ZRANB2	PBX1	CERS2	NGF	NOTCH2	MEF2D	FOXD3	MEF2D	MTF2	WNT3A	LMO4	FOXJ3	IFI16	HIPK1	DMRTA2	GPBP1L1	NFIA	PHC2	ZC3H12A	HEYL	GPBP1L1	TBX15	MTF2	MEF2D	BTG2	LRP8	SCMH1	FOXD2	LRP8	DMRTA2	YBX1	YBX1	POU3F1	SCMH1	HIVEP3	FUBP1	PPAP2B	LMO4	FOXO6	YBX1	NFYC	NGF	LMO4	JUN	NGF	PMF1	FOXD3	MTF2
CERS2	POGZ	BCL10	PRRX1	POGZ	TBX15	CERS2	PRCC	BCL10	PRCC	NGF	KLF6	BARHL2	YBX1	USF1	CERS2	NFIA	LRP8	ZRANB2	ZSCAN20	CITED4	SCMH1	DMBX1	CERS2	DR1	PRCC	ELK4	PPAP2B	FOXO6	DMRTA2	DMRTB1	CC2D1B	GPBP1L1	TAL1	HEYL	FOXO6	FOXJ3	LMO4	JUN	BARHL2	FOXJ3	DMAP1	FOXO6	NOTCH2	GTF2B	NFIA	TBX15	MEF2D	BCL10	TBX15
POGZ	CREB3L4	LMO4	TNFSF18	ARHGEF2	POGZ	POGZ	KIRREL	LMO4	NTRK1	TBX15	GATA3	SORT1	GPBP1L1	ATF6	POGZ	FOXD3	PPAP2B	FUBP1	TFAP2E	SCMH1	FOXO6	FOXD2	POGZ	SORT1	IFI16	CAMK1G	JUN	FOXJ3	LRP8	JUN	ZCCHC11	FOXD2	FOXE3	SCMH1	YBX1	YBX1	GTF2B	NFIA	ALX3	YBX1	GPBP1L1	HIVEP3	RFX5	TGFBR3	BCL10	NOTCH2	NTRK1	SORT1	CERS2
CREB3L4	ASH1L	TGFBR3	DHX9	MEF2D	CREB3L4	CREB3L4	IFI16	GTF2B	ETV3	NOTCH2	CAMK1D	PHTF1	DMBX1	LMX1A	GATAD2B	LMO4	JUN	LMO4	ZC3H12A	FOXO6	HIVEP3	DMRTA2	CREB3L4	NGF	AIM2	TRAF5	FOXD3	YBX1	JUN	FOXD3	LRP8	DMRTA2	DMRTA2	FOXO6	DMAP1	DMAP1	CERS2	FOXD3	TBX15	DMAP1	DMBX1	YBX1	POGZ	ALX3	LMO4	CERS2	ETV3	TBX15	POGZ
ASH1L	ARHGEF2	MTF2	IVNS1ABP	PRCC	ARHGEF2	ARHGEF2	DDR2	PHTF1	TBX19	CREB3L4	CREM	NOTCH2	TAL1	IVNS1ABP	CREB3L4	BARHL2	LMO4	GTF2B	MTF1	FOXJ3	FOXJ3	CC2D1B	ARHGEF2	TBX15	TNFSF4	ATF3	FUBP1	DMAP1	FOXD3	LMO4	JUN	BTF3L4	CC2D1B	HIVEP3	DMBX1	GPBP1L1	RFX5	LMO4	CERS2	GPBP1L1	FOXD2	DMBX1	CREB3L4	NHLH2	BARHL2	GABPB2	AIM2	CERS2	ARHGEF2
ARHGEF2	PMF1	NGF	ELF3	KIRREL	MEF2D	MEF2D	PRRX1	HIPK1	DHX9	ARHGEF2	ANKRD30A	CERS2	FOXD2	NR5A2	HAX1	GFI1	TGFBR3	MTF2	POU3F1	DMAP1	YBX1	LRP8	PMF1	CERS2	IVNS1ABP	BATF3	LMO4	DMBX1	LMO4	BARHL2	FOXD3	LRP8	ZCCHC11	FOXJ3	TAL1	DMBX1	POGZ	GTF2B	POGZ	DMBX1	CC2D1B	TAL1	ASH1L	NOTCH2	TGFBR3	CREB3L4	DDR2	CREB3L4	MEF2D
PMF1	MEF2D	TBX15	KDM5B	IFI16	PRCC	PRCC	TNFSF18	NGF	ELF3	PMF1	MAPK8	POGZ	DMRTA2	BTG2	ARHGEF2	NHLH2	GFI1	ALX3	NFYC	GPBP1L1	DMAP1	DMRTB1	MEF2D	ARHGEF2	KDM5B	PROX1	TGFBR3	FOXD2	BARHL2	GFI1	LMO4	DMRTB1	LRP8	YBX1	FOXE3	FOXE3	CREB3L4	TGFBR3	RORC	TAL1	ZCCHC11	FOXE3	ARHGEF2	CERS2	MTF2	MEF2D	PRRX1	ARHGEF2	PRCC
MEF2D	PRCC	CERS2	BTG2	PRRX1	ETV3	ETV3	IVNS1ABP	NOTCH2	BTG2	MEF2D	ARID5B	CRTC2	CC2D1B	ELK4	PMF1	CERS2	ALX3	PHTF1	CITED4	DMBX1	GPBP1L1	JUN	KIRREL	PMF1	BTG2	HLX	GFI1	DMRTA2	GFI1	ALX3	GFI1	JUN	JUN	GPBP1L1	FOXD2	FOXD2	PBXIP1	PHTF1	CREB3L4	FOXD2	LRP8	FOXD2	PMF1	RFX5	PHTF1	PRCC	TNFSF18	MEF2D	ETV3L
PRCC	NTRK1	RFX5	ELK4	TNFSF18	KIRREL	KIRREL	ZNF281	POGZ	ZBED6	PRCC	HHEX	PRCC	ZCCHC11	IL10	NTRK1	ARHGEF2	CERS2	CERS2	SCMH1	FOXD2	TAL1	NFIA	ATF6	MEF2D	PARP1	PARP1	DR1	CC2D1B	POGZ	PHTF1	HIPK1	NFIA	NFIA	DMBX1	DMRTA2	DMRTA2	ASH1L	POGZ	MEF2D	CC2D1B	DMRTB1	DMRTA2	MEF2D	POGZ	NGF	NTRK1	TNFSF4	PRCC	ETV3
NTRK1	ETV3	CREB3L4	ATF3	TNFSF4	IFI16	IFI16	ELF3	ASH1L	ELK4	KIRREL	NKX2-3	ETV3L	LRP8	ATF3	ETV3	PMF1	POGZ	POGZ	FOXO6	DMRTA2	FOXD2	FOXD3	DDR2	PRCC	ZNF496	KLF6	HIPK1	ZCCHC11	CRTC2	CERS2	TBX15	LMO4	FOXD3	FOXD2	CC2D1B	ZCCHC11	ARHGEF2	CREB3L4	PRCC	ZCCHC11	PPAP2B	CC2D1B	PRCC	CREB3L4	CERS2	ETV3L	DHX9	KIRREL	KIRREL
ETV3L	KIRREL	ARHGEF2	BATF3	LHX4	PBX1	DEDD	KDM5B	ARHGEF2	CD34	DDR2	PAX2	KIRREL	JUN	KLF6	IFI16	MEF2D	GATAD2B	RORC	HIVEP3	CC2D1B	DMRTA2	BCL10	PBX1	KIRREL	KLF6	CAMK1D	POGZ	LRP8	ASH1L	POGZ	POGZ	BARHL2	LMO4	DMRTA2	ZCCHC11	LRP8	PMF1	ARHGEF2	NTRK1	LRP8	JUN	ZCCHC11	ETV3	ASH1L	CREB3L4	ETV3	IVNS1ABP	PRRX1	IFI16
ETV3	ATF6	MEF2D	EGLN1	DHX9	PRRX1	DDR2	BTG2	PMF1	CAMK1G	PBX1	LBX1	USF1	NFIA	PRKCQ	IVNS1ABP	PRCC	CREB3L4	CREB3L4	FOXJ3	LRP8	CC2D1B	LMO4	PRRX1	AIM2	GATA3	ZEB1	CREB3L4	DMRTB1	ARHGEF2	RORC	CREB3L4	GFI1	BARHL2	BTF3L4	LRP8	DMRTB1	MEF2D	MEF2D	ETV3	DMRTB1	NFIA	LRP8	KIRREL	ARHGEF2	ARHGEF2	KIRREL	ZNF281	TNFSF18	PIGM
LHX4	PBX1	PRCC	ZNF496	IVNS1ABP	TNFSF18	PBX1	ELK4	MEF2D	TRAF5	PRRX1	NFKB2	ATF6	FOXD3	GATA3	BTG2	NTRK1	HAX1	ASH1L	YBX1	DMRTB1	ZCCHC11	PHTF1	TNFSF18	DDR2	CAMK1D	CREM	HAX1	PPAP2B	MEF2D	CRTC2	ARHGEF2	HIPK1	TGFBR3	CC2D1B	DMRTB1	PPAP2B	PRCC	PRCC	KIRREL	PPAP2B	FOXD3	DMRTB1	PIGM	PMF1	MEF2D	IFI16	ELF3	TNFSF4	PRRX1
LHX9	POU2F1	NTRK1	KLF6	NR5A2	DHX9	PRRX1	CD34	PRCC	ATF3	TNFSF18	TRIM8	POU2F1	BCL10	CAMK1D	ELK4	PRRX1	ASH1L	ARHGEF2	KLF17	JUN	LRP8	CERS2	TNFSF4	PBX1	ZNF438	ARID5B	ARHGEF2	JUN	PRCC	ASH1L	PMF1	TBX15	GFI1	LRP8	PPAP2B	JUN	ETV3	ETV3	PBX1	JUN	CTH	NFIA	USF1	MEF2D	PRCC	DEDD	ELK4	IVNS1ABP	TNFSF18
NR5A2	TBX19	ETV3	PRKCQ	ZNF281	IVNS1ABP	TNFSF18	ATF3	ETV3	BATF3	TNFSF4	MXI1	LHX4	LMO4	MLLT10	TRAF5	LHX4	ARHGEF2	MEF2D	DMAP1	NFIA	DMRTB1	POGZ	IVNS1ABP	PRRX1	ZEB1	SIRT1	PMF1	FOXD3	NTRK1	ARHGEF2	MEF2D	POGZ	ALX3	DMRTB1	JUN	NFIA	KIRREL	KIRREL	IVNS1ABP	NFIA	LHX8	FOXD3	PBX1	PRCC	ETV3L	ATF6	EGLN1	BTG2	TNFSF4
ELF3	TNFSF18	KIRREL	CAMK1D	KDM5B	NR5A2	DHX9	BATF3	KIRREL	PROX1	DHX9	VAX1	LHX9	GTF2B	MSRB2	PROX1	NR5A2	PMF1	PRCC	DMBX1	FOXD3	PPAP2B	GATAD2B	NR5A2	TNFSF18	CREM	BMPR1A	MEF2D	FUBP1	ETV3L	C1orf85	PRCC	CRTC2	HIPK1	JUN	NFIA	FOXD3	IFI16	DEDD	ELF3	FOXD3	FUBP1	LMO4	POU2F1	ETV3	ETV3	PBX1	ZNF496	SOX13	IVNS1ABP
KDM5B	LHX4	AIM2	MSRB2	ELK4	BTG2	IVNS1ABP	HLX	IFI16	HLX	IVNS1ABP	WDR11	KDM5B	BARHL2	CREM	KLF6	KDM5B	MEF2D	ETV3	FOXE3	BCL10	JUN	CRTC2	ZNF281	TNFSF4	ARID5B	PTEN	PRCC	LMO4	ETV3	MEF2D	ETV3L	ASH1L	TBX15	NFIA	FOXD3	CTH	PIGM	PBX1	BTG2	LHX8	BCL10	BARHL2	PRRX1	DDR2	PBX1	PRRX1	KLF6	CD34	BTG2
SOX13	DHX9	DDR2	ZNF438	ATF3	ZBED6	NR5A2	EGLN1	AIM2	PARP1	LHX9	HMX3	BTG2	GFI1	ARID5B	PRKCQ	SOX13	ETV3L	ATF6	FOXD2	LMO4	NFIA	ASH1L	ZBED6	DHX9	SIRT1	BTAF1	ETV3	BARHL2	CREG1	PRCC	ETV3	ARHGEF2	CERS2	FOXD3	LMO4	ZRANB2	PBX1	DHX9	SOX13	LMO4	LMO4	GFI1	TNFSF18	PBX1	LMX1A	TNFSF18	MSRB2	ATF3	ELK4
ELK4	LHX9	PRRX1	ZEB1	BATF3	ELK4	KDM5B	ZNF496	USF1	EGLN1	NR5A2	HMX2	ELK4	MTF2	SIRT1	GATA3	ELK4	ETV3	PBX1	DMRTA2	BARHL2	FOXD3	ARHGEF2	ELK4	IVNS1ABP	KAT6B	PDLIM1	IFI16	GFI1	PRRX1	USF1	USF1	MEF2D	POGZ	BCL10	BARHL2	LHX8	LMX1A	IVNS1ABP	CAMK1G	BARHL2	GTF2B	NHLH2	TNFSF4	POU2F1	XCL1	TNFSF4	MKX	BATF3	ATF3
TRAF5	NR5A2	TNFSF18	CREM	HLX	ATF3	BTG2	KLF6	ATF6	ZNF496	KDM5B	EBF3	ZNF496	PHTF1	KAT6B	CAMK1D	TRAF5	IFI16	POU2F1	CC2D1B	TGFBR3	LMO4	PMF1	CD34	KDM5B	PTEN	LCOR	ATF6	CERS2	LHX4	DEDD	ATF6	PRCC	ASH1L	LMO4	GFI1	BCL10	POU2F1	LHX9	TRAF5	GFI1	BARHL2	TBX15	DHX9	TBX19	PRRX1	IVNS1ABP	ZNF438	WNT3A	BATF3
PROX1	ZNF281	IVNS1ABP	TFAM	PARP1	BATF3	ELK4	CAMK1D	LMX1A	KLF6	BTG2	NKX6-2	KLF6	TBX15	PTEN	MSRB2	ATF3	USF1	TBX19	ZCCHC11	TBX15	BARHL2	MEF2D	ATF3	SOX13	ANKRD1	LDB1	CREG1	RFX5	DHX9	ATF6	TNFSF4	ETV3L	ARHGEF2	BARHL2	ALX3	LMO4	DHX9	KDM5B	ATF3	ALX3	TGFBR3	CERS2	IVNS1ABP	PRRX1	TNFSF18	LHX9	ZEB1	KLF6	PARP1
HLX	ELF3	ZNF281	ARID5B	TAF5L	EGLN1	CD34	MSRB2	PRRX1	GATA3	ELK4	ADAM8	GATA3	NOTCH2	BTAF1	ZNF438	PROX1	ATF6	DHX9	LRP8	CERS2	TGFBR3	PRCC	BATF3	ELK4	PDLIM1	NFKB2	TBX19	POGZ	IVNS1ABP	POU2F1	DHX9	ETV3	PMF1	GFI1	HIPK1	GTF2B	IVNS1ABP	BTG2	BATF3	CERS2	GFI1	POGZ	NR5A2	TNFSF18	TNFSF4	NR5A2	CREM	ZNF438	EGLN1
WNT3A	KDM5B	KDM5B	SIRT1	EGLN1	KLF6	ATF3	ZNF438	TNFSF18	CAMK1D	CD34	IRF7	CAMK1D	CERS2	LCOR	CREM	HLX	LHX4	IVNS1ABP	DMRTB1	POGZ	TBX15	ETV3	HLX	CD34	LCOR	TRIM8	DHX9	CREB3L4	NR5A2	TBX19	IVNS1ABP	USF1	MEF2D	ALX3	NHLH2	BARHL2	ELF3	SOX13	PROX1	POGZ	MTF2	RORC	KDM5B	DHX9	DHX9	ZNF281	MAPK8	ZEB1	KLF6
ZNF496	BTG2	ELK4	KAT6B	ZNF496	CAMK1D	BATF3	ZEB1	TNFSF4	MLLT10	CAMK1G	DEAF1	ZNF438	POGZ	LDB1	ZNF33A	WNT3A	DHX9	ELF3	JUN	CREB3L4	CERS2	KIRREL	KLF6	CAMK1G	LDB1	MXI1	IVNS1ABP	ASH1L	KDM5B	PRRX1	BTG2	ATF6	PRCC	NHLH2	TBX15	TGFBR3	KDM5B	ELK4	HLX	CREB3L4	SORT1	CREB3L4	BTG2	IVNS1ABP	IVNS1ABP	KDM5B	TFAM	CREM	CAMK1D
KLF6	SOX13	CAMK1G	BMPR1A	KLF6	MSRB2	HLX	CREM	IVNS1ABP	MSRB2	TRAF5	ASCL2	ZEB1	RORC	NFKB2	ARID5B	AGT	IVNS1ABP	KDM5B	NFIA	ASH1L	POGZ	ATF6	PRKCQ	ATF3	NFKB2	HMX2	BTG2	ARHGEF2	BTG2	LHX4	TRAF5	LMX1A	IFI16	TBX15	CERS2	GFI1	ZBED6	CAMK1G	ZNF496	PBXIP1	NHLH2	ASH1L	SOX13	NR5A2	NR5A2	ELK4	ARID5B	ARID5B	OPTN
GATA3	ELK4	TRAF5	BTAF1	CAMK1D	MKX	TAF5L	TFAM	NR5A2	ZEB1	ATF3	WT1	CREM	CREB3L4	TRIM8	SIRT1	KLF6	KDM5B	BTG2	FOXD3	ARHGEF2	CRTC2	TNFSF4	GATA3	BATF3	TRIM8	ADAM8	ELK4	PMF1	SOX13	ELF3	ATF3	LHX4	USF1	CERS2	POGZ	MTF2	ELK4	ATF3	KLF6	ARHGEF2	TBX15	ARHGEF2	ELK4	ZNF281	KDM5B	CAMK1G	EGR2	PCBD1	ZNF438
CAMK1D	TRAF5	ATF3	PDLIM1	MKX	ZNF438	EGLN1	ARID5B	KDM5B	CREM	BATF3	ALX4	ARID5B	ASH1L	MXI1	KAT6B	GATA3	BTG2	ZBED6	LMO4	MEF2D	ASH1L	LHX4	MLLT10	HLX	MXI1	HRAS	IL10	MEF2D	ELK4	KDM5B	BATF3	DHX9	ATF6	POGZ	RORC	SORT1	CD34	PROX1	GATA3	MEF2D	CERS2	MEF2D	CAMK1G	KDM5B	BTG2	ATF3	SIRT1	BMPR1A	ZEB1
OPTN	BATF3	BATF3	LCOR	ZNF438	ZEB1	KLF6	KAT6B	BTG2	DRGX	HLX	CREB3L1	KAT6B	ARHGEF2	TCF7L2	PTEN	CAMK1D	ELK4	SOX13	BARHL2	PRCC	ARHGEF2	LHX9	MSRB2	ZNF496	ADAM8	IRF7	TRAF5	PRCC	TRAF5	BTG2	HLX	IVNS1ABP	CREG1	CRTC2	CREB3L4	ALX3	CAMK1G	HLX	CAMK1D	PRCC	RFX5	ETV3L	TRAF5	BTG2	ELK4	BATF3	KAT6B	PDLIM1	CREM
CREM	PROX1	HLX	LDB1	ZEB1	CREM	PRKCQ	BMPR1A	ZBED6	ARID5B	EGLN1	RCOR2	BMPR1A	PMF1	IRF7	LCOR	MAPK8	ATF3	ELK4	TGFBR3	NTRK1	PMF1	ELF3	MKX	KLF6	HRAS	DEAF1	BATF3	ETV3	BATF3	SOX13	WNT3A	ELF3	LHX4	HAX1	PBXIP1	NHLH2	TRAF5	PARP1	OPTN	ETV3	CREB3L4	ETV3	ATF3	SOX13	ATF3	HLX	BMPR1A	LCOR	MAPK8
MAPK8	TAF5L	PARP1	NFKB2	CREM	TFAM	CAMK1D	PTEN	SOX13	SIRT1	ZNF496	ESRRA	BTAF1	MEF2D	PIDD	LDB1	DRGX	BATF3	CD34	GFI1	ETV3L	MEF2D	KDM5B	ZNF438	PRKCQ	IRF7	TRIM22	HLX	IFI16	MIXL1	ELK4	EGLN1	KDM5B	IVNS1ABP	ASH1L	PMF1	TBX15	ATF3	EGLN1	MKX	KIRREL	ASH1L	LMX1A	BATF3	ELK4	BATF3	ZNF496	PTEN	LDB1	ARID5B
NEUROG3	EGLN1	ZNF496	TRIM8	MAPK8	ARID5B	MKX	BTAF1	ELK4	ATOH7	KLF6	KAT5	HHEX	PRCC	TRIM22	NFKB2	PCBD1	PARP1	TRAF5	ALX3	ATF6	PRCC	BTG2	ZEB1	CAMK1D	DEAF1	TAF10	PARP1	USF1	WNT3A	IL10	ZNF496	BTG2	LHX9	ARHGEF2	MEF2D	CERS2	BATF3	ZNF496	ZNF438	IFI16	ARHGEF2	PRRX1	PROX1	CD34	PROX1	KLF6	BTAF1	NFKB2	SIRT1
KAT6B	ZNF496	KLF6	MXI1	TFAM	SIRT1	ZNF438	PDLIM1	TRAF5	PCBD1	PRKCQ	OVOL1	LCOR	NTRK1	TEAD1	TRIM8	KAT6B	WNT3A	ATF3	TBX15	LHX4	NTRK1	SOX13	CREM	MSRB2	ARNTL	E2F8	ZNF496	ATF6	KLF6	ATF3	KLF6	ELK4	NR5A2	PMF1	PRCC	RFX5	PROX1	KLF6	CREM	PBX1	PMF1	LHX4	HLX	CAMK1G	EGLN1	CAMK1D	HHEX	TRIM8	KAT6B
LCOR	KLF6	CAMK1D	TCF7L2	CDK1	BMPR1A	CREM	LCOR	BATF3	ASCC1	CAMK1D	NPAS4	NKX2-3	ETV3	ARNTL	MXI1	BTAF1	TAF5L	BATF3	CERS2	DHX9	ETV3L	ELK4	TFAM	MKX	LMO2	LMO2	KLF6	CREG1	GATA3	BATF3	PRKCQ	TRAF5	KDM5B	C1orf85	ETV3L	CREB3L4	HLX	GATA3	SIRT1	LMX1A	MEF2D	IVNS1ABP	ZNF496	ATF3	ZNF496	MLLT10	LCOR	MXI1	BMPR1A
NKX2-3	GATA3	MSRB2	ADAM8	ARID5B	PTEN	MAPK8	LDB1	TAF5L	KAT6B	MSRB2	AIP	LBX1	AIM2	GTF2H1	TCF7L2	LCOR	ZNF496	HLX	POGZ	IVNS1ABP	ETV3	CAMK1G	CDK1	ZNF438	EHF	EHF	CAMK1D	TNFSF4	CAMK1D	WNT3A	GATA3	ATF3	BTG2	MEF2D	ETV3	ASH1L	AGT	CAMK1D	PCBD1	CREG1	PRCC	NR5A2	KLF6	BATF3	KLF6	MSRB2	PITX3	TCF7L2	BTAF1
PAX2	CAMK1D	ZNF438	IRF7	SIRT1	BTAF1	TFAM	NFKB2	ZNF496	BMPR1A	MKX	IGHMBP2	LDB1	USF1	TAF6L	SIGIRR	SFRP5	KLF6	PARP1	RORC	NR5A2	KIRREL	TRAF5	ARID5B	ZEB1	SPI1	TAF6L	ZNF438	LHX4	MLLT10	KLF6	CAMK1D	BATF3	ELK4	PRCC	KIRREL	PMF1	ZNF496	OPTN	KAT6B	PRRX1	NTRK1	ELF3	CAMK1D	HLX	GATA3	ZNF438	NFKB2	EMX2	LCOR
LBX1	ZEB1	ZEB1	TRIM22	KAT6B	LCOR	CDK1	TRIM8	KLF6	BTAF1	ZNF438	CCND1	NFKB2	POU2F1	ESRRA	HRAS	NKX2-3	GATA3	ZNF496	CREB3L4	KDM5B	ATF6	ATF3	SIRT1	CREM	ESRRA	ESRRA	ZEB1	DHX9	PTF1A	GATA3	MLLT10	MIXL1	TRAF5	ETV3L	USF1	MEF2D	KLF6	MSRB2	BMPR1A	LHX4	ETV3	KDM5B	OPTN	PARP1	CAMK1D	ZNF239	TRIM8	NKX6-2	LDB1
LDB1	CREM	CREM	APBB1	BMPR1A	LDB1	ARID5B	MXI1	CAMK1D	LCOR	CREM	PHOX2A	TRIM8	TNFSF18	SF1	IRF7	PAX2	CAMK1D	KLF6	ASH1L	ELK4	PBX1	BATF3	KAT6B	TFAM	SF1	MEN1	CREM	IVNS1ABP	ZNF438	CAMK1D	PTF1A	PARP1	ATF3	ETV3	LMX1A	PRCC	GATA3	MKX	BTAF1	DHX9	KIRREL	BTG2	MSRB2	EGLN1	OPTN	CDK1	TCF7L2	HRAS	NFKB2
TRIM8	CDK1	MAPK8	MRVI1	PTEN	NFKB2	SIRT1	TCF7L2	MSRB2	PAX2	TFAM	RELT	MXI1	TNFSF4	KAT5	TEAD1	TLX1	CREM	CAMK1D	ARHGEF2	CD34	LMX1A	PROX1	BMPR1A	CDK1	AIP	KAT5	ARID5B	ZNF281	MAPK8	MLLT10	ZNF438	WNT3A	BATF3	AIM2	TBX19	NTRK1	MLLT10	ZNF438	PDLIM1	IVNS1ABP	PIGM	SOX13	MKX	ZNF496	MLLT10	ARID5B	MRVI1	DEAF1	TRIM8
MXI1	ARID5B	TFAM	TEAD1	BTAF1	TRIM8	BMPR1A	EBF3	ZNF438	BTRC	ARID5B	ARRB1	TCF7L2	LHX4	ANKRD42	CAT	LBX1	MAPK8	MAPK8	PMF1	TRAF5	PRRX1	HLX	BTAF1	ARID5B	CBL	AIP	SIRT1	KDM5B	ARID5B	PTF1A	ZEB1	TAF5L	PROX1	USF1	PRRX1	ETV3	MKX	ZEB1	LCOR	ELF3	PBX1	ELK4	ZNF438	KLF6	MKX	EGR2	TEAD1	TAF10	MXI1
VAX1	BMPR1A	ARID5B	ARNTL	PDLIM1	MXI1	BTAF1	ADAM8	ZEB1	LDB1	SIRT1	RPS3	HMX2	LHX9	BIRC2	CRY2	LDB1	ARID5B	KAT6B	MEF2D	ATF3	TNFSF18	TAF5L	LDB1	SIRT1	ETS1	RELT	KAT6B	BTG2	NEUROG3	CREM	CREM	ZNF496	HLX	LHX4	LHX4	KIRREL	ZNF438	CREM	NKX2-3	KDM5B	LMX1A	ATF3	CREM	PRKCQ	ZNF438	SIRT1	ARNTL	MRVI1	TCF7L2
EMX2	PTEN	SIRT1	GTF2H1	LCOR	TCF7L2	PDLIM1	TRIM22	CREM	NFKB2	KAT6B	YAP1	ADAM8	NR5A2	NPAT	TAF6L	TRIM8	ATOH7	BTAF1	PRCC	BATF3	LHX4	ZNF496	NFKB2	BMPR1A	CCND2	BIRC2	BMPR1A	ZBED6	BTAF1	MAPK8	ARID5B	KLF6	MIXL1	IVNS1ABP	LHX9	ATF6	ZEB1	MAPK8	LBX1	MYOG	POU2F1	BATF3	MAPK8	GATA3	ZEB1	KAT6B	GTF2H1	TEAD1	ADAM8
HMX3	BTAF1	KAT6B	DBX1	LDB1	ADAM8	LCOR	TEAD1	MAPK8	TRIM8	BMPR1A	ZBTB16	HRAS	KDM5B	ETS1	KAT5	MXI1	KAT6B	LCOR	NTRK1	WNT3A	DHX9	KLF6	TRIM8	HHEX	CHD4	NPAT	PTEN	ELK4	HHEX	ARID5B	NEUROG3	GATA3	WNT3A	KDM5B	NR5A2	PBX1	CREM	TFAM	LDB1	BTG2	TBX19	PROX1	TFAM	CAMK1D	CREM	BMPR1A	DBX1	ARNTL	IRF7
EBF3	HHEX	BMPR1A	PAX6	PITX3	HRAS	LDB1	SOX6	TFAM	MXI1	BTAF1	CCND2	IRF7	BTG2	CCND2	BIRC2	TCF7L2	BMPR1A	SFRP5	ETV3L	TAF5L	IVNS1ABP	PRKCQ	TCF7L2	LCOR	ETV6	ETS1	ANKRD1	TRAF5	SFRP5	NEUROG3	KAT6B	CAMK1D	TAF5L	BTG2	KDM5B	LMX1A	KAT6B	CDK1	NFKB2	SOX13	XCL1	PARP1	ARID5B	MLLT10	MAPK8	ANKRD1	PAX6	DBX1	MRVI1
NKX6-2	PDLIM1	PTEN	CREB3L1	NFKB2	TRIM22	NFKB2	GTF2H1	ARID5B	TCF7L2	LCOR	CHD4	DEAF1	ELK4	CHD4	ZNF202	VAX1	BTAF1	PAX2	KIRREL	ZNF496	NR5A2	GATA3	EMX2	LDB1	ATF7IP	CCND2	BTAF1	BATF3	NKX2-3	KAT6B	BMPR1A	MLLT10	ZNF496	ELK4	MYOG	TBX19	BMPR1A	ARID5B	TRIM8	ELK4	LHX4	WNT3A	SIRT1	MSRB2	TFAM	HHEX	TRAF6	PAX6	TEAD1
ADAM8	LCOR	BTAF1	TAF6L	SUFU	TEAD1	TRIM8	DBX1	SIRT1	EBF3	LDB1	BHLHE41	ASCL2	CD34	ZNF384	ETS1	EMX2	PDLIM1	LDB1	NR1I3	KLF6	ZNF281	CAMK1D	EBF3	PITX3	ARNTL2	CHD4	PDLIM1	PARP1	PAX2	BTAF1	PTEN	ZNF438	KLF6	IL10	BTG2	PRRX1	PTEN	SIRT1	TCF7L2	IL10	DHX9	ZNF496	KAT6B	ZNF438	CDK1	PDLIM1	CREB3L1	TRAF6	GTF2H1
HRAS	PAX2	PDLIM1	ESRRA	TRIM8	ARNTL	MXI1	PAX6	PCBD1	IRF7	PITX3	WNT1	TRIM22	TRAF5	FOXJ2	CCND2	HMX2	LCOR	NFKB2	ATF6	GATA3	ELF3	MLLT10	HRAS	NFKB2	WNT1	ZNF384	LCOR	WNT3A	LBX1	HHEX	BTAF1	ZEB1	PRKCQ	CD34	SOX13	LHX4	ANKRD1	PCBD1	WDR11	CAMK1G	IVNS1ABP	NLRP3	BMPR1A	ZEB1	ARID5B	LCOR	CTNND1	CREB3L1	DBX1
IRF7	LBX1	LCOR	SF1	MXI1	GTF2H1	TCF7L2	WT1	KAT6B	TEAD1	NFKB2	ATF1	TAF10	ATF3	ETV6	CHD4	EBF3	LDB1	TRIM8	LMX1A	ZNF438	KDM5B	MSRB2	IRF7	TRIM8	CERS5	ETV6	LDB1	TAF5L	LDB1	PDLIM1	PDLIM1	CREM	GATA3	TRAF5	ELK4	DHX9	BTAF1	KAT6B	ADAM8	ATF3	LHX9	KLF6	PTEN	CREM	SIRT1	LDB1	TAF6L	TAF6L	PAX6
DEAF1	LDB1	LDB1	KAT5	TCF7L2	PAX6	EMX2	CRY2	BMPR1A	GTF2H1	SUFU	POU6F1	GTF2H1	BATF3	ATF7IP	ZNF384	NKX6-2	NFKB2	MXI1	PRRX1	CREM	BTG2	MKX	TAF10	TCF7L2	ATF1	CREBL2	NFKB2	ZNF496	NFKB2	PAX2	LCOR	MAPK8	ZNF438	BATF3	CD34	IVNS1ABP	HHEX	BMPR1A	IRF7	PROX1	NR5A2	GATA3	BTAF1	ZNF488	PCBD1	TRIM8	ESRRA	RCOR2	LMO2
ASCL2	NFKB2	NFKB2	CCND1	EMX2	CAT	EBF3	CREB3L1	BTAF1	DBX1	TRIM8	RARG	TAF6L	HLX	KRAS	FOXJ2	ADAM8	SUFU	TCF7L2	LHX4	MAPK8	SOX13	ZNF438	MRVI1	EMX2	NR4A1	ATF7IP	TRIM8	KLF6	TRIM8	TLX1	PAX2	ARID5B	ZEB1	HLX	CAMK1G	LHX9	LCOR	BTAF1	TEAD1	WNT3A	ELF3	CAMK1D	HHEX	MAPK8	BMPR1A	MXI1	SF1	KAT5	ALX4
APBB1	TRIM8	TRIM8	RELT	ADAM8	CRY2	ADAM8	TAF6L	HHEX	CREB3L1	TCF7L2	HOXC13	RCOR2	PARP1	HDAC7	ETV6	SIGIRR	TRIM8	HMX3	DHX9	ARID5B	IL10	CREM	TEAD1	EBF3	SP1	BHLHE41	MXI1	GATA3	MXI1	LBX1	LBX1	PCBD1	CREM	MIXL1	TRAF5	NR5A2	LDB1	HHEX	GTF2H1	ZNF496	KDM5B	OPTN	PDLIM1	TFAM	BTAF1	TCF7L2	KAT5	FOSL1	CRY2
TEAD1	MXI1	MXI1	FZD4	HRAS	CREB3L1	HRAS	RCOR2	PDLIM1	TAF6L	ADAM8	HOXC10	RPS6KA4	AHCTF1	CERS5	CREBL2	HRAS	MXI1	ADAM8	IVNS1ABP	SIRT1	CD34	MAPK8	ARNTL	DEAF1	HOXC5	HDAC7	TCF7L2	CAMK1D	TCF7L2	LDB1	LDB1	KAT6B	MAPK8	PARP1	ATF3	ELF3	NFKB2	LCOR	E2F8	KLF6	BTG2	MLLT10	LCOR	ARID5B	PDLIM1	EBF3	FOSL1	CCND1	CREB3L1
MYOD1	TCF7L2	TCF7L2	YAP1	PIDD	TAF6L	IRF7	ESRRA	LCOR	RCOR2	HRAS	HOXC4	RELA	ZNF496	ATF1	ATF7IP	IRF7	TCF7L2	SIGIRR	LHX9	KAT6B	CAMK1G	ARID5B	GTF2H1	TRIM34	BAZ2A	CERS5	PRDX3	MLLT10	EMX2	NFKB2	NFKB2	BMPR1A	KAT6B	WNT3A	BATF3	KDM5B	TRIM8	NKX2-3	DBX1	GATA3	SOX13	PTF1A	LDB1	SIRT1	LCOR	HRAS	ANKRD42	YAP1	TAF6L
GTF2H1	EMX2	EMX2	BIRC2	TRIM34	RCOR2	DEAF1	SF1	LDB1	ESRRA	DEAF1	BAZ2A	KAT5	KLF6	SP1	KRAS	DEAF1	VAX1	HRAS	NR5A2	BMPR1A	TRAF5	PCBD1	DBX1	TRIM22	NR2C1	ATF1	ADAM8	ZNF438	HMX2	TRIM8	SUFU	PDLIM1	BMPR1A	TAF5L	PROX1	BTG2	MXI1	PAX2	CREB3L1	CAMK1D	ELK4	MKX	NFKB2	PCBD1	LDB1	MRVI1	FZD4	BIRC2	RCOR2
E2F8	WDR11	EBF3	ETS1	TRIM22	SF1	TRIM22	KAT5	NFKB2	SF1	TRIM34	NAB2	CCND1	PRKCQ	PA2G4	BHLHE41	ASCL2	ADAM8	IRF7	ELF3	BTAF1	ATF3	KAT6B	PAX6	TEAD1	ELK3	BAZ2A	HRAS	ZEB1	EBF3	MXI1	TRIM8	LCOR	PTEN	ZNF496	CENPF	SOX13	TCF7L2	LBX1	CTNND1	MLLT10	IL10	ZNF438	TRIM8	KAT6B	NFKB2	TEAD1	YAP1	ZBTB16	KAT5
DBX1	NKX6-2	ADAM8	CCND2	TAF10	KAT5	APBB1	FOSL1	TRIM8	RELA	MRVI1	STAT6	RELT	GATA3	BAZ2A	HDAC7	MYOD1	HRAS	PIDD	KDM5B	HHEX	BATF3	BMPR1A	LMO2	ARNTL	CRY1	DYRK2	IRF7	CREM	NKX6-2	EMX2	MXI1	SFRP5	BTAF1	KLF6	MIXL1	ELK4	EBF3	BTRC	TAF6L	ZNF438	CD34	ZEB1	MXI1	BMPR1A	TRIM8	ARNTL	BIRC2	ETS1	CCND1
PAX6	ADAM8	HRAS	ZNF384	MRVI1	FOSL1	TEAD1	CCND1	MXI1	KAT5	TEAD1	GLI1	ARRB1	CAMK1D	TBK1	ZNF641	DBX1	IRF7	POLR2L	MYOG	LCOR	PARP1	BTAF1	ALX4	GTF2H1	ORAI1	YEATS4	DEAF1	MAPK8	ADAM8	HMX2	TCF7L2	NKX2-3	LCOR	PRKCQ	PARP1	IL10	IRF7	LDB1	RCOR2	ZEB1	CAMK1G	CREM	TCF7L2	BTAF1	MXI1	SOX6	ZBTB16	TEAD4	FZD4
ALX4	HRAS	TRIM34	FOXJ2	TEAD1	CCND1	ARNTL	FZD4	TCF7L2	NPAS4	GTF2H1	HMGA2	CBL	ZNF438	DYRK2	WNT1	WT1	DEAF1	TRIM22	BTG2	PAX2	WNT3A	HHEX	CRY2	DBX1	UBC	NR2C1	TRIM22	ARID5B	SIGIRR	EBF3	VAX1	PAX2	NKX2-3	GATA3	WNT3A	CD34	TEAD1	NFKB2	ESRRA	CREM	TRAF5	MAPK8	NKX6-2	HHEX	TCF7L2	GTF2H1	PKNOX2	CCND2	YAP1
CREB3L1	IRF7	MRVI1	ETV6	GTF2H1	ARRB1	GTF2H1	YAP1	EBF3	RBM14	DBX1	YEATS4	BSX	ZEB1	YEATS4	NR4A1	ALX4	ASCL2	TAF10	SOX13	LBX1	TAF5L	PDLIM1	CREB3L1	PAX6	PUS1	ORAI1	ZNF215	SIRT1	HRAS	NKX6-2	HMX3	LBX1	PAX2	CAMK1D	TAF5L	CAMK1G	ARNTL	TRIM8	SF1	MAPK8	ATF3	DRGX	HRAS	PDLIM1	VAX1	DBX1	ETS1	CHD4	BIRC2
TAF6L	DEAF1	TEAD1	KRAS	DBX1	FZD4	DBX1	PKNOX2	ADAM8	CCND1	PAX6	ASCL1	ETS1	CREM	UBE2N	SP1	RCOR2	TRIM22	MRVI1	ELK4	LDB1	ZNF496	LCOR	TAF6L	LMO2	ZMYM2	UBC	TEAD1	PCBD1	IRF7	ADAM8	ADAM8	LDB1	TLX1	MLLT10	EGLN1	TRAF5	GTF2H1	MXI1	KAT5	SIRT1	BATF3	ARID5B	IRF7	LCOR	EMX2	LMO2	TEAD4	ZNF384	ZBTB16
RCOR2	POLR2L	SOX6	BHLHE41	PAX6	YAP1	PAX6	TEAD4	SIGIRR	PHOX2A	CAT	FOXN4	CCND2	MAPK8	NR2C1	BAZ2A	ESRRA	GTF2H1	ARNTL	IL10	NFKB2	KLF6	PAX2	ESRRA	CRY2	GTF3A	PUS1	ARNTL	KAT6B	DEAF1	SIGIRR	SIGIRR	NFKB2	LBX1	ZNF438	ZNF496	ATF3	CREB3L1	TCF7L2	OVOL1	NODAL	PROX1	SIRT1	APBB1	NKX2-3	NKX6-2	CAT	CCND2	ETV6	PKNOX2
RPS6KA4	APBB1	GTF2H1	HDAC7	EHF	BIRC2	CAT	CHD4	IRF7	ARRB1	TRAF6	LHX5	CHD4	DRGX	ELK3	YEATS4	RPS6KA4	PAX6	SOX6	CD34	TRIM8	GATA3	LBX1	KAT5	CREB3L1	FOXO1	ZMYM2	GTF2H1	BMPR1A	ASCL2	IRF7	HRAS	TRIM8	LDB1	MAPK8	NLRP3	BATF3	CTNND1	EMX2	CCND1	PCBD1	HLX	NEUROG3	TAF10	LDB1	ADAM8	EHF	CHD4	ATF7IP	ETS1
KAT5	TEAD1	DBX1	CERS5	CRY2	ETS1	ALX4	ZNF384	DEAF1	TRIM29	CRY2	TBX3	ZNF384	ARID5B	CRY1	UBE2N	OVOL1	TAF6L	GTF2H1	CAMK1G	MXI1	CAMK1D	LDB1	FOSL1	TAF6L	RGCC	HMGB1	E2F8	BTAF1	APBB1	DEAF1	IRF7	MXI1	NFKB2	DRGX	KLF6	PROX1	TAF6L	WDR11	FZD4	KAT6B	MIXL1	NODAL	MRVI1	NFKB2	HRAS	TRAF6	ZNF384	KRAS	TEAD4
OVOL1	ARNTL	PAX6	RARG	CREB3L1	TEAD4	CRY2	FOXJ2	TRIM22	ZNF202	CREB3L1	UBC	FOXJ2	NODAL	ORAI1	ELK3	NPAS4	RCOR2	EHF	TRAF5	TCF7L2	OPTN	PITX3	CCND1	RCOR2	KLF12	FOXO1	PAX6	PDLIM1	ARNTL	ASCL2	DEAF1	TCF7L2	SUFU	ARID5B	GATA3	HLX	RCOR2	EBF3	YAP1	BMPR1A	PARP1	PCBD1	TEAD1	TRIM8	IRF7	ALX4	NANOGP1	BHLHE41	CHD4
NPAS4	GTF2H1	TRAF6	SP1	TAF6L	FOXJ2	CREB3L1	ETV6	APBB1	CHD4	RCOR2	GTF3A	ETV6	KAT6B	UBC	CRY1	IGHMBP2	RPS6KA4	CREB3L1	ATF3	EMX2	MLLT10	NFKB2	RELT	ESRRA	APEX1	RGCC	LMO2	LCOR	GTF2H1	TRIM5	ASCL2	VAX1	TRIM8	SIRT1	PTF1A	MIXL1	ESRRA	NKX6-2	NPAT	PTEN	WNT3A	KAT6B	ARNTL	MXI1	TEAD1	CRY2	ETV6	SP7	FOXJ2
CCND1	DBX1	CRY2	CBX5	ESRRA	ETV6	TAF6L	ATF7IP	TEAD1	FOXJ2	ESRRA	PDX1	ATF7IP	HHEX	ZMYM2	CUX2	CCND1	RELA	SPI1	BATF3	WDR11	MSRB2	SUFU	ANKRD42	SF1	FOXG1	TRIM13	EHF	LDB1	DBX1	TAF10	TRIM22	HMX2	MXI1	NEUROG3	MKX	PARP1	KAT5	IRF7	ZBTB16	PDLIM1	ZNF496	BMPR1A	SOX6	TCF7L2	ARNTL	CREB3L1	ATF7IP	CBX5	ETV6
PHOX2A	PAX6	CREB3L1	STAT6	RELA	ATF7IP	RCOR2	HDAC7	GTF2H1	ETV6	KAT5	CDX2	KRAS	LCOR	HMGB1	RNF10	PHOX2A	KAT5	CTNND1	HLX	EBF3	PTF1A	TRIM8	YAP1	RELA	NFKBIA	KLF12	CRY2	NFKB2	ALX4	TEAD1	ARNTL	EBF3	TCF7L2	KAT6B	ZNF438	ZNF496	RBM14	DEAF1	BSX	LCOR	KLF6	PTEN	MYOD1	PRDX3	SOX6	CTNND1	KRAS	CDK2	LRP6
RELT	EHF	TAF6L	GLI1	KAT5	KRAS	SF1	ZNF641	DBX1	ATF7IP	FOSL1	FOXO1	BHLHE41	NKX2-3	RGCC	ORAI1	RELT	OVOL1	TAF6L	MIXL1	NKX6-2	ZNF438	MXI1	ETS1	KAT5	MIS18BP1	APEX1	CREB3L1	TRIM8	SPI1	DBX1	GTF2H1	NKX6-2	VAX1	BMPR1A	ZEB1	KLF6	CCND1	TAF10	PKNOX2	SFRP5	PRKCQ	HHEX	GTF2H1	ADAM8	GTF2H1	MTA2	BHLHE41	BAZ2A	ATF7IP
ARRB1	ALX4	ESRRA	HMGA2	FOSL1	BHLHE41	RELA	CERS5	PAX6	KRAS	CCND1	KLF5	HDAC7	PAX2	RB1	UBC	YAP1	FOSL1	RCOR2	PARP1	UTF1	ZEB1	TCF7L2	ZNF384	FOSL1	HIF1A	NFKBIA	NR1H3	MXI1	TAF6L	ALX4	CREB3L1	ADAM8	EMX2	PTEN	CREM	GATA3	ARRB1	TEAD1	ETS1	NKX2-3	GATA3	PDLIM1	DBX1	HRAS	DBX1	TAF6L	PTHLH	NAB2	KRAS
RPS3	CREB3L1	KAT5	YEATS4	CCND1	YAF2	KAT5	ATF1	WT1	BHLHE41	PHOX2A	KLF12	WNT1	TLX1	KLF12	ZMYM2	ZBTB16	DRAP1	ESRRA	WNT3A	VENTX	MAPK8	NKX6-2	FOXJ2	CCND1	ESR2	ESR2	SPI1	TCF7L2	RCOR2	CREB3L1	SPI1	SIGIRR	HMX2	BTAF1	MAPK8	OPTN	YAP1	ARNTL	FLI1	PAX2	OPTN	LCOR	PAX6	IRF7	PAX6	RCOR2	HDAC7	GLI1	PTHLH
YAP1	MTA2	CCND1	BBS10	PGR	HDAC7	CCND1	RARG	EHF	HDAC7	YAP1	POU4F1	ATF1	LBX1	ZIC2	GTF3A	POU2F3	AIP	SF1	TAF5L	ADAM8	ARID5B	ADAM8	ETV6	RELT	ZBTB25	ZBTB25	TAF6L	HMX3	RPS6KA4	SPI1	TAF6L	HRAS	NKX1-2	LCOR	DRGX	MSRB2	PKNOX2	GTF2H1	BARX2	LBX1	MLLT10	SFRP5	WT1	PIDD	EHF	ESRRA	WNT10B	HMGA2	YAF2
ZBTB16	TAF6L	PHOX2A	NR2C1	YAP1	ATF1	RELT	CBX5	CRY2	CERS5	ETS1	ZIC5	NR4A1	LDB1	NFKBIA	HMGB1	PKNOX2	CCND1	KAT5	AGT	SIGIRR	PCBD1	HRAS	CREBL2	ANKRD42	MAX	MAX	ESRRA	ADAM8	KAT5	CTNND1	RCOR2	IRF7	EBF3	SFRP5	ARID5B	MKX	KDM5A	DBX1	KDM5A	LDB1	MSRB2	NKX2-3	CAT	TAF10	TRAF6	SF1	ATF1	YEATS4	HDAC7
CBL	RCOR2	RELT	ELK3	ETS1	RARG	ARRB1	BAZ2A	CREB3L1	ATF1	TEAD4	ZIC2	SP1	NFKB2	HIF1A	RFXAP	TEAD4	RELT	DRAP1	ZNF496	HRAS	KAT6B	IRF7	ATF7IP	YAP1	ZFP36L1	ZFP36L1	MEN1	HRAS	DRAP1	TAF6L	ESRRA	DEAF1	NKX6-2	NKX2-3	SIRT1	ZNF438	TEAD4	PAX6	TEAD4	NFKB2	MKX	PAX2	TRAF6	TEAD1	CRY2	RELA	NAB2	ALX1	VDR
POU2F3	ESRRA	ARRB1	CRY1	CHD4	SP1	PGR	NAB2	CTNND1	NR4A1	ZNF384	SOX1	HOXC4	TRIM8	SNAPC1	RGCC	CCND2	ARRB1	CCND1	KLF6	IRF7	BMPR1A	DEAF1	KRAS	BIRC2	JDP2	BATF	KAT5	IRF7	AIP	RCOR2	RELA	ASCL2	ADAM8	PAX2	NEUROG3	ZEB1	CCND2	WT1	CCND2	TRIM8	ZNF438	LBX1	ALX4	ARNTL	CREB3L1	KAT5	STAT6	NR2C1	ATF1
BSX	RPS6KA4	FZD4	TBX5	ZNF384	CBX5	YAP1	STAT6	MTA2	SP1	FOXJ2	GAS6	BAZ2A	MXI1	ZBTB1	RB1	CHD4	ANKRD42	RELT	GATA3	DEAF1	PTEN	TRIM22	BHLHE41	ETS1	GTF2A1	GTF2A1	AIP	DEAF1	CCND1	ESRRA	KAT5	TAF10	SIGIRR	TLX1	NODAL	CREM	CHD4	ALX4	CHD4	TCF7L2	CREM	LDB1	CRY2	GTF2H1	CTNND1	FOSL1	GLI1	ELK3	SP7
ETS1	SF1	YAP1	TBX3	FOXJ2	BAZ2A	BIRC2	TBK1	TAF6L	HOXC11	ETV6	APEX1	NAB2	TCF7L2	MAX	TRIM13	FOXJ2	CBL	ARRB1	OPTN	APBB1	BTAF1	APBB1	PTHLH	CHD4	FOXN3	RPS6KA5	RELT	ASCL2	PHOX2A	RPS6KA4	AIP	TEAD1	HRAS	LBX1	KAT6B	SIRT1	FOXJ2	CRY2	FOXJ2	VAX1	SIRT1	PITX3	CREB3L1	DBX1	TAF6L	CCND1	TBK1	CMKLR1	BAZ2A
BARX2	KAT5	BIRC2	ORAI1	ETV6	STAT6	ETS1	HMGA2	RCOR2	HOXC9	ATF7IP	NFATC4	GLI1	EMX2	ZFP36L1	KLF12	BHLHE41	ETS1	RPS3	ZNF438	TEAD1	LCOR	TEAD1	HDAC7	ZNF384	YY1	YY1	ANKRD42	TRIM22	RELT	RELA	CCND1	ARNTL	IRF7	LDB1	BMPR1A	NEUROG3	ETV6	CREB3L1	ETV6	EMX2	NEUROG3	NFKB2	CTNND1	PAX6	RCOR2	CCDC89	HMGA2	TBX3	NAB2
TEAD4	CCND1	ETS1	UBC	ATF7IP	GLI1	TEAD4	DYRK2	SF1	HOXC4	KRAS	NKX2-1	TBK1	HMX2	FOS	POU4F1	PTHLH	CCND2	FZD4	CREM	MYOD1	SFRP5	ARNTL	CERS5	FOXJ2	RCOR1	KLF13	BIRC2	APBB1	ARRB1	KAT5	PHOX2A	GTF2H1	DEAF1	NFKB2	PTEN	NODAL	ATF7IP	CTNND1	ATF7IP	HMX3	NODAL	TRIM8	TAF6L	WT1	ESRRA	FZD4	DYRK2	ORAI1	STAT6
CCND2	ARRB1	KDM5A	ZNF140	KRAS	TBK1	CHD4	YEATS4	KAT5	CBX5	BHLHE41	NKX2-8	IRAK3	FOXI2	GTF2A1	ZIC5	YAF2	CHD4	NPAT	ZNF488	DBX1	PAX2	DBX1	ATF1	ETV6	TRAF3	MEIS2	NPAT	TAF10	CBL	FOSL1	RELT	DBX1	ASCL2	TRIM8	HHEX	ASCC1	HDAC7	TAF6L	SOX5	EBF3	PCBD1	MXI1	ESRRA	EHF	SF1	YAP1	YEATS4	UBC	GLI1
CHD4	RPS3	TEAD4	ZMYM2	BHLHE41	YEATS4	ZNF384	ALX1	CCND1	BAZ2A	PTHLH	SIX1	DYRK2	EBF3	FOXN3	ZIC2	HDAC7	ZNF384	ZBTB16	MAPK8	ALX4	BTRC	PAX6	TFCP2	ATF7IP	SIVA1	GABPB1	CBL	TEAD1	BSX	AIP	ANKRD42	PAX6	TRIM22	MXI1	PDLIM1	KAT6B	ATF1	RCOR2	BHLHE41	ADAM8	KAT6B	TCF7L2	SF1	TRAF6	KAT5	BIRC2	E2F7	ZMYM2	METTL21B
FOXJ2	ANKRD42	ZNF384	HMGB1	PTHLH	NR2C1	FOXJ2	NR2C1	RELT	GLI1	YAF2	SIX4	YEATS4	VENTX	RPS6KA5	NFKBIA	VDR	FOXJ2	ETS1	DRGX	CREB3L1	LDB1	LMO2	NR4A1	KRAS	CDCA4	SMAD3	ETS1	ARNTL	PKNOX2	CCND1	TAF1D	LMO2	APBB1	TCF7L2	LCOR	BMPR1A	NR4A1	ESRRA	HDAC7	HRAS	BMPR1A	VAX1	KAT5	ALX4	CCND1	ZBTB16	ALX1	GSX1	TBK1
HDAC7	YAP1	FOXJ2	SMAD9	HDAC7	ELK3	ETV6	ELK3	ANKRD42	DDIT3	HDAC7	MAX	NR2C1	ADAM8	BCL11B	ESR2	WNT10B	ETV6	CCND2	SIRT1	RCOR2	NFKB2	TRAF6	RARG	BHLHE41	MTA1	SKOR1	FOXM1	GTF2H1	ETS1	RELT	YAP1	SPI1	ZNF215	EMX2	NKX2-3	PDLIM1	RARG	SF1	ATF1	IRF7	PDLIM1	EMX2	CCND1	CRY2	RELT	PKNOX2	NR2C1	HMGB1	HMGA2
VDR	CBL	ETV6	ELF1	CERS5	CRY1	ATF7IP	CRY1	CCDC89	TBK1	VDR	FOS	ELK3	HRAS	YY1	ZBTB1	RARG	KRAS	CHD4	NEUROG3	ESRRA	TRIM8	ALX4	SP1	PTHLH	KLF13	SIN3A	CCND2	DBX1	CCND2	ARRB1	CBL	TAF6L	TEAD1	HMX3	PAX2	LCOR	SP1	RELA	TFCP2	DEAF1	LCOR	WDR11	RELT	CREB3L1	ARRB1	ETS1	ELK3	TSC22D1	DYRK2
WNT1	KDM5A	ATF7IP	RGCC	ATF1	CMKLR1	KRAS	ORAI1	FZD4	DYRK2	WNT10B	GTF2A1	CRY1	IRF7	RCOR1	MAX	HOXC12	YAF2	ZNF384	PCBD1	RPS6KA4	MXI1	CREB3L1	HOXC11	HDAC7	MEIS2	ISL2	CHD4	PAX6	CHD4	ANKRD42	POU2F3	RCOR2	GTF2H1	HMX2	TLX1	NKX2-3	CBX5	KAT5	SP1	APBB1	NKX2-3	HMX2	ANKRD42	MTA2	ANKRD42	FOXJ2	CRY1	TRIM13	YEATS4
ATF1	TEAD4	KRAS	TSC22D1	NR4A1	TBX3	BHLHE41	UBC	YAP1	YEATS4	CERS5	BCL11B	ORAI1	DEAF1	TRAF3	ZFP36L1	HOXC9	HDAC7	FOXJ2	KAT6B	SF1	TCF7L2	TAF6L	HOXC10	CERS5	ONECUT1	ZSCAN2	ZNF384	SPI1	FOXJ2	CBL	ETS1	ESRRA	WT1	EBF3	LBX1	PAX2	BAZ2A	OVOL1	HOXC13	TEAD1	PAX2	NKX1-2	FZD4	TAF6L	FZD4	ETV6	CMKLR1	KLF12	NR2C1
POU6F1	CCND2	BHLHE41	KLF12	RARG	ORAI1	PTHLH	ZNF140	PKNOX2	ALX1	ATF1	RCOR1	UBC	ASCL2	CDCA4	FOS	HOXC4	WNT10B	ETV6	BMPR1A	KAT5	EMX2	RCOR2	HOXC9	ATF1	SMAD3	CRTC3	FOXJ2	MTA2	KRAS	PKNOX2	FOXM1	RPS6KA4	ALX4	NKX6-2	LDB1	LBX1	NAB2	CCND1	CBX5	SOX6	LBX1	EBF3	YAP1	RCOR2	YAP1	ATF7IP	ORAI1	SOX21	ELK3
NR4A1	CHD4	PTHLH	COMMD6	SP7	UBC	YAF2	HMGB1	ETS1	CRY1	TFCP2	TRAF3	PUS1	TRIM22	KLF13	GTF2A1	BAZ2A	CERS5	ATF7IP	BTAF1	CCND1	EBF3	RPS6KA4	HOXC4	POU6F1	SKOR1	UBE2I	ETV6	TAF6L	BHLHE41	ETS1	CCND2	KAT5	SPI1	VENTX	PITX3	LDB1	GLI1	ARRB1	CDK2	MYOD1	LDB1	NKX6-2	ZBTB16	ESRRA	BIRC2	LMO3	UBC	ZIC2	CRY1
RARG	ZNF384	YAF2	GAS6	SP1	ZMYM2	HDAC7	ELF1	TEAD4	CMKLR1	NR4A1	CDCA4	ZNF140	APBB1	MGA	FOXN3	NAB2	ATF1	HDAC7	HHEX	PHOX2A	NKX6-2	RELA	CBX5	NR4A1	PIAS1	TFAP4	CREBL2	RCOR2	HDAC7	CCND2	CHD4	OVOL1	TAF6L	ADAM8	NFKB2	NFKB2	HMGA2	FZD4	BAZ2A	GTF2H1	NFKB2	UTF1	PKNOX2	SF1	ZBTB16	SOX5	HMGB1	SOX1	CMKLR1
SP1	FOXJ2	HDAC7	APEX1	HOXC13	HMGB1	VDR	KLF12	CCND2	TBX3	RARG	MTA1	ZMYM2	TAF10	GABPB1	RPS6KA5	GLI1	POU6F1	VDR	LCOR	RELT	ADAM8	KAT5	BAZ2A	RARG	ARID3B	GLIS2	ATF7IP	ESRRA	WNT1	CHD4	ZNF384	AIP	RCOR2	HRAS	TRIM8	TRIM8	IRAK3	YAP1	NAB2	DBX1	TRIM8	ADAM8	ETS1	KAT5	PKNOX2	KRAS	RGCC	APEX1	TBX3
HOXC12	ETV6	VDR	SALL2	HOXC11	ELF1	ZNF641	GAS6	CHD4	ORAI1	SP1	KLF13	PDX1	ARNTL	ZNF280D	BCL11B	DYRK2	RARG	WNT1	SFRP5	TAF1D	IRF7	OVOL1	STAT6	SP7	SIN3A	CIITA	SOX5	RPS6KA4	CERS5	FOXJ2	FOXJ2	CCND1	ESRRA	IRF7	MXI1	MXI1	MDM2	CBL	GLI1	WT1	MXI1	SIGIRR	FOXJ2	CCND1	ETS1	BHLHE41	TSC22D1	MMP14	RNF10
HOXC9	BHLHE41	ATF1	MMP14	HOXC9	RGCC	CERS5	MMP14	FOXJ2	UBC	HOXC13	MEIS2	HMGB1	SOX6	TCF12	YY1	ELK3	HOXC4	ATF1	PAX2	YAP1	DEAF1	AIP	DDIT3	SP1	ISL2	LITAF	KRAS	SF1	RARG	ETV6	ETV6	RELT	RPS6KA4	DEAF1	TCF7L2	TCF7L2	YEATS4	TRIM29	HMGA2	LMO2	TCF7L2	HRAS	ETV6	PHOX2A	TEAD4	PTHLH	KLF12	IRF9	ORAI1
HOXC4	PTHLH	TFCP2	NFATC4	HOXC4	KLF12	ATF1	RNF31	ETV6	ZMYM2	HOXC11	THBS1	FOXO1	GTF2H1	SMAD3	RCOR1	FOXN4	NFE2	POU6F1	TLX1	CBL	ASCL2	CCND1	TBK1	HOXC13	NR2F2	ERCC4	BHLHE41	RELA	HOXC12	BHLHE41	ATF7IP	ARRB1	RELA	ASCL2	VAX1	VAX1	ALX1	POU2F3	IRAK3	EHF	VAX1	IRF7	ATF7IP	RELT	CCND2	HDAC7	ZIC2	NFATC4	UBC
BAZ2A	HDAC7	NR4A1	NFKBIA	CBX5	COMMD6	RARG	NFATC4	ATF7IP	HMGB1	HOXC9	SMAD6	RGCC	PAX6	SKOR1	BRF1	CUX2	BAZ2A	NR4A1	LBX1	PKNOX2	TRIM34	PHOX2A	HMGA2	HOXC10	ZNF263	PRKCB	ARNTL2	KAT5	HOXC9	PTHLH	KRAS	ZBTB16	KAT5	APBB1	EMX2	EMX2	NR2C1	PKNOX2	MDM2	TRAF6	EMX2	DEAF1	SOX5	FZD4	CHD4	ATF1	GAS6	PSMA6	ZMYM2
NAB2	WNT1	RARG	SIX1	STAT6	GAS6	SP7	NFKBIA	KRAS	SMAD9	CBX5	SMAD3	RB1	WT1	PML	KLF13	LHX5	GLI1	RARG	LDB1	FOXM1	APBB1	RELT	DYRK2	HOXC9	CREBBP	CD19	HDAC7	OVOL1	HOXC4	HDAC7	BHLHE41	CBL	DRAP1	TEAD1	HMX2	HMX2	ELK3	BARX2	YEATS4	CREB3L1	WDR11	ASCL2	KRAS	YAP1	ZNF384	SP1	APEX1	NFKBIA	HMGB1
GLI1	ATF1	SP1	PRKCH	GLI1	ZNF219	HOXC13	TBPL2	BHLHE41	DACH1	BAZ2A	SKOR1	TRIM13	LMO2	ARID3B	MGA	TBX5	TBK1	IKZF4	NFKB2	TEAD4	TEAD1	YAP1	YEATS4	HOXC4	TFAP4	MAZ	CERS5	DRAP1	BAZ2A	VDR	ARNTL2	PKNOX2	AIP	ARNTL	NKX1-2	NKX1-2	ASCL1	TEAD4	NR2C1	TAF6L	HMX3	TEAD1	BHLHE41	BIRC2	ETV6	HOXC9	ZNF219	FOXA1	SMAD9
HMGA2	POU6F1	HOXC10	ZBTB25	TBK1	MMP14	HOXC10	PRKCH	PTHLH	KLF5	STAT6	SIN3A	KLF12	EHF	SIN3A	GABPB1	TBX3	DYRK2	PA2G4	TRIM8	CCND2	ARNTL	BIRC2	E2F7	CBX5	ATF7IP2	SRCAP	ATF1	AIP	NAB2	WNT10B	HDAC7	ETS1	CCND1	DBX1	FOXI2	EBF3	NFYB	CCND2	ELK3	RCOR2	NKX1-2	MYOD1	YAF2	ZBTB16	ATF7IP	HOXC4	MMP14	TBPL2	RGCC
IRAK3	NR4A1	HOXC9	MAX	HMGA2	IRF9	HOXC9	SNAPC1	YAF2	KLF12	TBK1	ISL2	POU4F1	TRAF6	ZSCAN2	FOXB1	RNF10	MDM2	BAZ2A	PDCD11	CHD4	GTF2H1	TEAD4	NR2C1	BAZ2A	CIITA	ZNF668	TFCP2	RELT	GLI1	ATF1	VDR	CCND2	RELT	WT1	EBF3	SIGIRR	CRY1	CHD4	CMKLR1	ESRRA	EBF3	GTF2H1	HDAC7	CBL	SOX5	BAZ2A	RNF31	SIX1	TSC22D1
DYRK2	RARG	HOXC4	ZFP36L1	DYRK2	NFATC4	HOXC4	ESR2	HDAC7	TFDP1	HMGA2	HMG20A	ZIC2	CREB3L1	CERS3	MAP2K5	HNF1A	YEATS4	NACA	MXI1	ZNF384	DBX1	CHD4	ELK3	NAB2	LITAF	PYCARD	POU6F1	ARRB1	HMGA2	RARG	WNT1	CHD4	ARRB1	ALX4	NKX6-2	HRAS	CMKLR1	FOXJ2	RNF10	RELA	VENTX	DBX1	VDR	ETS1	KRAS	NAB2	NFATC4	PRKCH	KLF12
NR2C1	SP1	CBX5	ZNF410	YEATS4	NFKBIA	CBX5	ZBTB1	ATF1	APEX1	DYRK2	KIF7	APEX1	MTA2	UBE2I	SKOR1	ORAI1	E2F7	NAB2	TCF7L2	FOXJ2	PAX6	ZNF384	CRY1	STAT6	PRKCB	ORC6	RARG	RPS3	IRAK3	HOXC12	ATF1	ZNF384	POU2F3	CREB3L1	UTF1	IRF7	TBX5	ETV6	ORAI1	KAT5	SIGIRR	PAX6	CERS5	CCND2	BHLHE41	TBK1	NFKBIA	HIF1A	COMMD6
ELK3	HOXC9	BAZ2A	FOS	ALX1	PAX9	NAB2	MAX	POU6F1	ZNF219	YEATS4	NR2F2	NFATC4	TAF6L	ZSCAN10	SIN3A	ZNF605	NR2C1	GLI1	EMX2	ETV6	LMO2	FOXJ2	CMKLR1	DDIT3	CD19	NLRC5	SP1	ANKRD42	DYRK2	HOXC9	TFCP2	FOXJ2	PKNOX2	SPI1	ADAM8	DEAF1	TBX3	ATF7IP	UBC	OVOL1	HRAS	ALX4	ATF1	CHD4	ARNTL2	HMGA2	SIX1	SNAPC1	ZIC2
ASCL1	HOXC4	STAT6	GTF2A1	NR2C1	SIX1	STAT6	ZFP36L1	RARG	NFATC4	BBS10	SOX8	NFKBIA	RCOR2	ZNF213	ISL2	ANHX	ELK3	DDIT3	WDR11	ATF7IP	ALX4	ETV6	TBX3	TBK1	MAZ	NFATC3	HOXC4	TAF1D	MDM2	HOXC4	POU6F1	ETV6	ETS1	TAF6L	SIGIRR	TRIM22	ORAI1	KRAS	ZMYM2	FOSL1	IRF7	CREB3L1	RARG	ZNF384	PTHLH	YEATS4	PRKCH	ESR2	GAS6
LHX5	CBX5	TBK1	YY1	ELK3	ZBTB1	GLI1	FOS	HOXC13	PSMA6	UBE2N	NTHL1	SIX4	ESRRA	CREBBP	ZNF205	ZMYM2	RNF10	TBK1	EBF3	BHLHE41	CREB3L1	CREBL2	ORAI1	HMGA2	SRCAP	NFAT5	BAZ2A	BIRC2	NR2C1	BAZ2A	RARG	BHLHE41	CCND2	RCOR2	HRAS	TAF10	UBC	BHLHE41	PDX1	DRAP1	DEAF1	CTNND1	SP1	FOXJ2	YAF2	BBS10	HIF1A	ZBTB1	MMP14
TBX5	CDK2	HMGA2	RCOR1	CRY1	MAX	TBK1	GTF2A1	HOXC9	NFKBIA	NR2C1	TCEB2	HIF1A	RPS6KA4	GLIS2	ZNF263	GTF3A	ORAI1	IRAK3	NKX6-2	PTHLH	TAF6L	BHLHE41	PSMD9	DYRK2	ZNF668	ZFHX3	NAB2	NPAT	ELK3	NAB2	HOXC4	HDAC7	CHD4	ESRRA	IRF7	TEAD1	ZMYM2	YAF2	KLF5	NPAS4	TRIM22	TAF6L	CBX5	ETV6	HDAC7	E2F7	SNAPC1	MAX	IRF9
ORAI1	BAZ2A	DYRK2	TRAF3	CMKLR1	ZFP36L1	IRAK3	YY1	CBX5	TBPL2	ELK3	ZSCAN10	ZBTB25	RELA	LITAF	CREBBP	CDX2	UBC	YEATS4	UTF1	HDAC7	RCOR2	PTHLH	UBC	NR2C1	NOD2	CMIP	GLI1	CBL	RFX4	GLI1	BAZ2A	WNT1	ZNF384	RPS6KA4	DEAF1	ARNTL	FOXO1	HDAC7	KLF12	PHOX2A	TAF10	RCOR2	BAZ2A	ATF7IP	VDR	MYF6	MAX	ZFP36L1	NFATC4
UBC	STAT6	YEATS4	CDCA4	TBX3	FOS	DYRK2	RCOR1	BAZ2A	ZBTB1	CRY1	ZNF205	MAX	KAT5	ZKSCAN2	TFAP4	FOXO1	PUS1	ALX1	VENTX	WNT10B	ESRRA	HDAC7	ZMYM2	ELK3	IRX5	IRF8	TBK1	ETS1	CUX2	IRAK3	NAB2	ATF1	FOXJ2	SF1	ASCL2	DBX1	KLF12	ATF1	GAS6	RELT	TEAD1	RPS6KA4	NAB2	LMO3	CERS5	CCDC59	ZFP36L1	VSX2	NFKBIA
GSX1	GLI1	E2F7	KLF13	ORAI1	GTF2A1	MDM2	TRAF3	STAT6	MAX	CMKLR1	CREBBP	ZFP36L1	CCND1	CD19	GLIS2	COMMD6	ZNF605	ORAI1	ADAM8	ATF1	RPS6KA4	VDR	HMGB1	CRY1	SETD6	ZFPM1	IRAK3	ERC1	LHX5	DYRK2	GLI1	POU6F1	ETV6	MEN1	TRIM22	PAX6	GAS6	TFCP2	PRKD1	ARRB1	ARNTL	KAT5	GLI1	KRAS	ATF1	ALX1	FOS	FOS	TBPL2
PDX1	TBK1	NR2C1	GREM1	UBC	TTC8	YEATS4	AKT1	GLI1	FOS	TBX5	TFAP4	VSX2	RELT	MAZ	PRKCB	POU4F1	ZMYM2	UBC	HRAS	TFCP2	SF1	WNT1	ELF1	CMKLR1	TRADD	CBFA2T3	MDM2	FOXM1	TBX5	NR2C1	TBK1	RARG	BHLHE41	RELA	APBB1	WT1	NFATC4	NR4A1	NKX2-1	FZD4	E2F8	OVOL1	TBK1	BHLHE41	TFCP2	ELK3	GTF2A1	JDP2	SIX1
CDX2	HMGA2	ELK3	MEIS2	GTF3A	YY1	NR2C1	KLF13	HMGA2	ESRRB	TBX3	GLIS2	FOS	ARRB1	SRCAP	MAZ	ZIC5	GTF3A	PUS1	IRF7	POU6F1	RELA	CERS5	RGCC	TBX3	CTCF	TCF25	YEATS4	CCND2	ORAI1	CMKLR1	IRAK3	HOXC12	HDAC7	KAT5	TAF10	EHF	PSMA6	RARG	DACT1	YAP1	DBX1	NPAS4	HMGA2	PTHLH	POU6F1	TBX3	TTC8	ESRRB	PRKCH
HMGB1	DYRK2	CRY1	THBS1	HMGB1	RCOR1	ELK3	GREM1	IRAK3	GTF2A1	ORAI1	MKL2	GTF2A1	RPS3	ZNF668	SRCAP	ZIC2	HMGB1	ZNF268	DEAF1	NR4A1	KAT5	ATF1	TSC22D1	RNF10	PARD6A	HIC1	E2F7	CHD4	PUS1	LHX5	DYRK2	HOXC4	VDR	OVOL1	TEAD1	CREB3L1	DACT1	SP1	SIX1	ZBTB16	PAX6	AIP	DYRK2	HDAC7	RARG	PLA2G1B	YY1	YY1	ZBTB25
FOXO1	MDM2	RNF10	MGA	FOXO1	TRAF3	CRY1	MEIS2	DYRK2	TTC8	PSMD9	MAZ	FOXN3	ANKRD42	ZNF267	ZNF267	SOX1	FOXO1	HMGB1	ASCL2	RARG	CCND1	POU6F1	COMMD6	ORAI1	NFATC3	MNT	UBE2N	ZNF384	ANHX	ORAI1	YEATS4	BAZ2A	WNT1	DRAP1	ARNTL	CTNND1	ZBTB25	HOXC10	PRKCH	PKNOX2	WT1	CCND1	MDM2	CERS5	SP7	RNF10	RCOR1	SIVA1	ZFP36L1
TSC22D1	YEATS4	ORAI1	GABPB1	ELF1	AKT1	CMKLR1	THBS1	YEATS4	YY1	UBC	ZNF423	YY1	ZBTB16	CYLD	CYLD	TFDP1	RGCC	FOXO1	APBB1	HOXC11	PHOX2A	NR4A1	IRG1	UBC	NFAT5	ARRB2	NR2C1	FOXJ2	ZMYM2	UBC	NR2C1	NAB2	CERS5	NPAS4	MYOD1	MTA2	ZFP36L1	HOXC9	ZBTB1	ETS1	EHF	PHOX2A	YEATS4	ATF1	SP1	ORAI1	TRAF3	CDCA4	FOS
SOX21	ALX1	PSMD9	RORA	RGCC	CDCA4	TBX5	MGA	ALX1	RCOR1	HMGB1	BRD7	RCOR1	CBL	RBL2	PARD6A	APEX1	RB1	DACH1	TEAD1	HOXC9	RELT	SP1	APEX1	HMGB1	ZNF19	ZBTB4	ELK3	ETV6	PDX1	PUS1	ELK3	GLI1	ATF1	AIP	GTF2H1	TAF6L	VSX2	HOXC4	ZFP36L1	FLI1	ALX4	RELT	ALX1	RARG	CBX5	UBC	CDCA4	KLF13	GTF2A1
ZIC2	NR2C1	UBC	SMAD6	TSC22D1	KLF13	TBX3	GABPB1	NR2C1	TRAF3	ELF1	SALL1	TRAF3	BSX	BBS2	NFATC3	MMP14	KLF12	SOX21	ARNTL	HOXC4	ARRB1	HOXC13	ZNF219	ELF1	ZFHX3	PER1	CRY1	CREBL2	HMGB1	ZMYM2	ASCL1	TBK1	RARG	CCND1	E2F8	RCOR2	FOS	CBX5	FOS	TEAD4	CREB3L1	ARRB1	NR2C1	HOXC13	BAZ2A	ZMYM2	KLF13	GREM1	FOXN3
SOX1	ELK3	ZNF140	SMAD3	KLF5	GREM1	ORAI1	RORA	ELK3	CDCA4	RGCC	IRX3	BRF1	ETS1	NLRC5	ZFP90	CEBPE	COMMD6	ZIC2	SOX6	CBX5	PKNOX2	HOXC5	MMP14	RGCC	IRF8	SREBF1	CMKLR1	ATF7IP	SMAD9	PDX1	CMKLR1	IRAK3	HOXC13	PHOX2A	DBX1	ESRRA	GTF2A1	IKZF4	JDP2	CCND2	CTNND1	FZD4	ELK3	HOXC9	GLI1	HMGB1	GREM1	MEIS2	YY1
TFDP1	NFYB	ZMYM2	SKOR1	KLF12	MEIS2	UBC	SMAD6	CRY1	OCA2	RB1	IRX5	KLF13	ERC1	SETD6	NFAT5	NFATC4	TFDP1	APEX1	MYOD1	BAZ2A	ETS1	HOXC9	RNF31	TSC22D1	ZFPM1	TADA2A	RNF10	SOX5	FOXO1	HMGB1	RNF10	DYRK2	HOXC12	RELT	WT1	SF1	YY1	BAZ2A	ESRRB	CHD4	MTA2	PGR	CRY1	HOXC4	TBK1	SOHLH2	MEIS2	THBS1	RCOR1
GAS6	RFX4	GTF3A	SIN3A	COMMD6	THBS1	ZMYM2	SMAD3	RNF10	KLF13	DACH1	SETD6	GABPB1	CCND2	CTCF	WWP2	NFKBIA	APEX1	ZNF219	GTF2H1	NAB2	TEAD4	CBX5	NFATC4	RB1	SNAI3	PCGF2	ORAI1	BHLHE41	RGCC	FOXO1	ORAI1	NR2C1	HOXC4	ARRB1	EHF	KAT5	RCOR1	GLI1	GTF2A1	FOXJ2	TAF6L	YAP1	CMKLR1	CBX5	HMGA2	CCNA1	THBS1	MGA	TRAF3
NFATC4	CRY1	HMGB1	CRTC3	ZIC2	MGA	HMGB1	SKOR1	ORAI1	ZNF770	KLF5	TRADD	ONECUT1	CHD4	NFATC3	CMIP	NKX2-1	IRF9	NFATC4	DBX1	STAT6	CCND2	CDK2	PRKD1	KLF12	CBFA2T3	IKZF3	UBC	ARNTL2	TSC22D1	KLF12	UBC	ASCL1	BAZ2A	ANKRD42	ALX4	NPAS4	KLF13	HMGA2	GSC	ETV6	RCOR2	ZBTB16	TBX3	BAZ2A	DYRK2	FOXO1	MGA	SMAD3	CDCA4
PSMA6	TBX3	ELF1	NR2F2	APEX1	GABPB1	ELF1	ARID3B	UBC	MEIS2	KLF12	NFATC3	SMAD6	ZNF384	TERF2IP	MBTPS1	OTX2	NFATC4	PSMA6	ALX4	GLI1	CHD4	IKZF4	NFKBIA	COMMD6	TCF25	NR1D1	PUS1	PTHLH	RB1	SOX1	PUS1	CUX2	NAB2	TAF1D	CREB3L1	CCND1	ZNF770	DYRK2	BCL11B	LMO3	ESRRA	CBL	RNF10	NAB2	MDM2	ELF1	ZNF280D	SKOR1	OCA2
NFKBIA	RNF10	RGCC	UBE2I	MMP14	RORA	RGCC	SIN3A	HMGB1	GABPB1	COMMD6	ZFP90	SMAD3	FOXJ2	CMIP	ZFPM1	SIX1	NFKBIA	MIS18BP1	CREB3L1	TBK1	FOXJ2	BAZ2A	PRKCH	IRG1	HIC1	RARA	ZMYM2	HDAC7	KLF12	GAS6	ZMYM2	ORAI1	GLI1	YAP1	MTA2	RELT	MEIS2	MDM2	YY1	SOX5	SF1	POU2F3	ORAI1	STAT6	YEATS4	RGCC	RORA	SIN3A	KLF13
NKX2-1	HNF1A	GTF2F2	PKD1	IRF9	SMAD6	KLF12	MESP2	FOXO1	RORA	MMP14	ZFHX3	SKOR1	ETV6	ZFPM1	SNAI3	SIX4	ESR2	HIF1A	TAF6L	HMGA2	ETV6	NAB2	HIF1A	APEX1	MNT	STAT5A	HMGB1	WNT1	POU4F1	APEX1	GTF3A	UBC	TBK1	BIRC2	TAF6L	ARRB1	THBS1	YEATS4	RCOR1	HDAC7	KAT5	PKNOX2	UBC	TBK1	CCDC59	TSC22D1	SMAD6	ISL2	GREM1
NKX2-8	ORAI1	TRIM13	CREBBP	NFATC4	SMAD3	COMMD6	PKD1	ELF1	SMAD6	NFATC4	MAF	SIN3A	ATF7IP	TCF25	TCF25	MAX	ZFP36L1	ESR2	RCOR2	DYRK2	CREBL2	GLI1	SNAPC1	MMP14	ZBTB4	STAT3	RFXAP	CERS5	SOX21	MMP14	HMGB1	PUS1	IRAK3	CBL	RCOR2	YAP1	MGA	ALX1	KLF13	WNT1	OVOL1	ETS1	ZMYM2	HMGA2	ALX1	DACH1	SKOR1	HMG20A	MEIS2
OTX2	UBC	KLF5	TFAP4	NFKBIA	SKOR1	GAS6	ZNF213	RGCC	SKOR1	NFKBIA	TAF1C	ISL2	KRAS	SCARF1	HIC1	ZFP36L1	FOS	ZBTB1	ESRRA	YEATS4	PTHLH	METTL21B	ZBTB25	RNF31	HES7	MLX	FOXO1	ATF1	ZIC5	NFATC4	FOXO1	ZMYM2	DYRK2	POU2F3	ESRRA	ZNF202	CAPN3	UBE2N	MEIS2	CERS5	NPAS4	KDM5A	HMGB1	IRAK3	NR2C1	KLF5	SIN3A	NR2F2	THBS1
SIX1	ZNF140	KLF12	GLIS2	SIX1	SIN3A	APEX1	CREBBP	TNFSF11	PIAS1	TBPL2	IRF8	MEF2A	BHLHE41	HIC1	MNT	VSX2	JDP2	ZFP36L1	RPS6KA4	NR2C1	YAF2	HMGA2	MAX	NFATC4	GAS7	UBTF	RGCC	TFCP2	ZIC2	NFKBIA	RGCC	GTF3A	NR2C1	ETS1	RPS6KA4	PKNOX2	GABPB1	TBX3	THBS1	ATF1	CCND1	TEAD4	ELF1	DYRK2	ELK3	KLF12	ISL2	PKD1	MGA
ZFP36L1	ZMYM2	COMMD6	ERCC4	PRKCH	MESP2	MMP14	GLIS2	TSC22D1	SIN3A	DACT1	FOXF1	UBE2I	PTHLH	MNT	ARRB2	FOS	GTF2A1	FOS	SF1	ELK3	HDAC7	DYRK2	ZFP36L1	NFKBIA	MYOCD	NFE2L1	RB1	POU6F1	SOX1	OTX2	TSC22D1	PDX1	ELK3	BARX2	KAT5	ETS1	ONECUT1	ORAI1	MGA	POU6F1	RELT	CCND2	RGCC	YEATS4	ASCL1	COMMD6	HMG20A	GLIS2	GABPB1
FOS	FOXO1	IRG1	MAZ	SNAPC1	NR2F2	IRF9	ERCC4	RB1	ISL2	PRKCH	ZFPM1	PKD1	HDAC7	ARRB2	DVL2	BATF	FOXN3	JDP2	RELA	PRDM4	VDR	NR2C1	FOS	MIS18BP1	SREBF1	HOXB1	TRIM13	NR4A1	APEX1	SIX4	RB1	HMGB1	ASCL1	TEAD4	OVOL1	KDM5A	TCF12	UBC	CAPN3	RARG	ARRB1	CHD4	GTF2F2	BBS10	CRY1	IRG1	MORF4L1	MAZ	RORA
GSC	KLF5	GAS6	MAPK3	ZBTB1	PKD1	NFATC4	GTF3C1	TRIM13	HMG20A	SNAPC1	SNAI3	TCEB2	WNT1	PER1	TP53	ESRRB	RPS6KA5	GTF2A1	KAT5	TBX5	ATF1	ELK3	GTF2A1	TBPL2	NLK	HOXB7	KLF12	HOXC4	MMP14	ZBTB25	KLF12	FOXO1	RFX4	CCND2	NPAS4	TEAD4	SMAD6	ZMYM2	GABPB1	SP7	MED17	FOXJ2	KLF5	ALX1	TBX3	POU4F1	BNC1	TBX6	SMAD6
BCL11B	KLF12	APEX1	SRCAP	MAX	CREBBP	PRKD1	MAZ	KLF5	ZSCAN2	ZBTB1	CBFA2T3	ZNF263	ATF1	UBB	PER1	GTF2A1	YY1	RPS6KA5	NPAS4	TBX3	POU6F1	NFYB	YY1	MAX	NF1	HLF	COMMD6	CBX5	NFATC4	ZFP36L1	COMMD6	RGCC	CUX2	CHD4	CCND1	CCND2	SMAD3	HMGB1	ONECUT1	HOXC13	YAP1	ETV6	KLF12	NR2C1	ORAI1	SOX21	NR2F2	SRCAP	SMAD3
YY1	ZIC5	MMP14	ZNF668	ZFP36L1	TFAP4	STRN3	MAPK3	KLF12	CRTC3	MAX	TCF25	CREBBP	POU6F1	SREBF1	UBB	GSC	RCOR1	YY1	IGHMBP2	ORAI1	NR4A1	CRY1	RCOR1	ZFP36L1	NR1D1	TRIM25	APEX1	CDK2	FOXG1	FOS	ZIC2	TSC22D1	ORAI1	ZNF384	PHOX2A	CHD4	SKOR1	SMAD9	FOXB1	HOXC12	BSX	SOX5	COMMD6	ELK3	UBC	ZIC2	MEF2A	ZNF668	SKOR1
RCOR1	ZIC2	RNF31	KAT8	FOS	ERCC4	NFKBIA	SRCAP	IRG1	NR2F2	ZFP36L1	BHLHA9	TFAP4	RARG	IKZF3	ZNF287	BCL11B	TRAF3	RCOR1	CCND1	UBC	RARG	RNF10	KLF13	FOS	RARA	VEZF1	ZFHX2	BAZ2A	PSMA6	BATF	APEX1	KLF12	UBC	FOXJ2	RELT	NANOGP1	SIN3A	FOXO1	SMAD6	HOXC4	ZNF202	BHLHE41	ZIC5	CRY1	GTF3A	GAS6	CREBBP	ZNF423	PIAS1
TRAF3	ZNF219	NFATC4	ORC6	GTF2A1	GTF3C1	MIS18BP1	ZNF668	APEX1	CERS3	FOS	SCARF1	USP7	SP7	RARA	SREBF1	YY1	AKT1	TRAF3	PHOX2A	PUS1	SP7	ORAI1	GREM1	GTF2A1	STAT5A	MED13	RNF31	NACA	NFKBIA	FOXN3	IRF9	COMMD6	PUS1	ETV6	ARRB1	FOXJ2	ISL2	TSC22D1	SMAD3	CBX5	PKNOX2	PTHLH	ZIC2	TBX3	HMGB1	MMP14	TFAP4	BRD7	SIN3A
AKT1	PSMA6	NFKBIA	SIAH1	TTC8	CD19	TBPL2	ORC6	ZNF219	UBE2I	GTF2A1	HIC1	CIITA	SP1	STAT3	LHX1	RCOR1	CDCA4	AKT1	RELT	ZMYM2	HOXC5	UBC	MEIS2	FOXN3	UBTF	BPTF	IRF9	NAB2	NKX2-1	RPS6KA5	NFATC4	POU4F1	ANHX	ATF7IP	PGR	ETV6	HMG20A	TRIM13	SKOR1	BAZ2A	ETS1	HDAC7	TFDP1	RNF10	FOXO1	CEBPE	ERCC4	IRX5	ISL2
CDCA4	NFKBIA	SIX1	SALL1	GSC	MAZ	DACT1	SIAH1	MMP14	PKD1	TTC8	MNT	LITAF	HOXC13	HDAC5	IKZF3	TRAF3	BRF1	MTA1	ARRB1	GTF3A	HOXC4	PUS1	THBS1	YY1	HOXB7	SOX9	STRN3	GLI1	ARID4A	BCL11B	STRN3	SOX21	ZMYM2	KRAS	YAP1	ATF7IP	NR2F2	DACH1	SIN3A	NAB2	FLI1	WNT1	GAS6	ORAI1	ELF1	NFATC4	GTF3C1	NLRC5	HMG20A
BRF1	NKX2-8	PRKCH	CTCF	YY1	TBX6	SIX1	ZNF423	IRF9	CREBBP	YY1	PER1	PRKCB	HOXC10	UBTF	NR1D1	AKT1	MTA1	KLF13	MED17	RFXAP	BAZ2A	GTF3A	MGA	TRAF3	SPOP	FOXJ1	PSMA6	IRAK3	SIX1	RCOR1	PSMA6	ZIC5	GSX1	BHLHE41	ZBTB16	SOX5	NTHL1	KLF5	ISL2	GLI1	TEAD4	CERS5	MMP14	UBC	RGCC	FOXG1	MAZ	TRADD	NR2F2
MTA1	MIS18BP1	HIF1A	NFATC3	RCOR1	MAPK3	SIX4	NOD2	NFATC4	TFAP4	RCOR1	SREBF1	CD19	HOXC4	HOXB2	RARA	BRF1	KLF13	MEIS2	YAP1	SMAD9	NAB2	FOXO1	GABPB1	AKT1	KAT7	MAFG	NFKBIA	DYRK2	ESR2	TRAF3	NFKBIA	ZIC2	PDX1	ARNTL2	CBL	KRAS	CREBBP	KLF12	MORF4L1	METTL21B	CCND2	ATF1	HOMEZ	ZMYM2	TSC22D1	PRKD1	SRCAP	CTCF	MEF2A
KLF13	SIX4	SNAPC1	ZFHX3	TRAF3	SRCAP	PRKCH	SALL1	NFKBIA	GLIS2	TRAF3	NLK	MAZ	BAZ2A	HOXB7	STAT5B	MTA1	MGA	THBS1	ZBTB16	FOXO1	STAT6	KLF12	ZNF280D	OCA2	TRIM25	ASPSCR1	MIS18BP1	MDM2	ZFP36L1	AKT1	NKX2-1	TFDP1	CDX2	PTHLH	POU2F3	HDAC7	TFAP4	POU4F1	ZSCAN2	HMGA2	CHD4	POU6F1	NFATC4	GTF3A	GTF2F2	STRN3	ZNF668	PARD6A	NTHL1
MEIS2	PRKCH	ZBTB1	TAF1C	AKT1	ZNF668	SNAPC1	IRX3	MIS18BP1	ERCC4	CDCA4	SEBOX	SRCAP	NAB2	SPOP	STAT5A	OCA2	GABPB1	GABPB1	CBL	ELF1	GLI1	SOX21	RORA	KLF13	TRIM37	FOXK2	DACT1	YEATS4	FOS	MTA1	ARID4A	GAS6	HMGB1	HDAC7	BSX	VDR	ATF7IP2	SOX21	MESP2	IRAK3	ZNF384	NR4A1	FOXG1	HMGB1	KLF5	PSMA6	ORC6	NFATC3	CREBBP
ONECUT1	ZBTB25	MAX	FOXF1	CDCA4	ORC6	ZBTB1	IRX5	SIX4	GTF3C1	KLF13	LHX1	ZNF668	GLI1	HLF	STAT3	KLF13	ONECUT1	SNAPC5	POU2F3	TSC22D1	HMGA2	ZIC5	SMAD6	GREM1	BPTF	TGIF1	HIF1A	UBE2N	JDP2	KLF13	DACT1	APEX1	SMAD9	VDR	PKNOX2	ATF1	CD19	ZIC2	NR2F2	DYRK2	NANOG	RARG	PRKD1	FOXO1	KLF12	NFKBIA	SIAH1	ZFHX3	TFAP4
FOXB1	MAX	ZFP36L1	FOXL1	KLF13	SIAH1	MAX	TRADD	ESR2	CD19	GREM1	HNF1B	ZNF267	TBK1	TRIM25	HDAC5	ZNF770	ZNF280D	SMAD6	PKNOX2	KLF5	IRAK3	ZIC2	SMAD3	MEIS2	SOX9	RBBP8	ZBTB25	NR2C1	GTF2A1	MEIS2	SIX4	MMP14	FOXO1	WNT1	ETS1	RARG	MAZ	SOX1	NTHL1	MDM2	NANOGP1	HOXC12	PSMA6	ELF1	IRG1	PAX9	ZNF423	MAF	ERCC4
SMAD6	ZFP36L1	FOS	ZFPM1	GREM1	ZNF423	ZFP36L1	CTCF	ZBTB1	MAZ	MEIS2	NEUROD2	ORC6	HMGA2	BPTF	HOXB2	MEIS2	SMAD6	SMAD3	TEAD4	POU4F1	DYRK2	SOX1	SKOR1	THBS1	FOXJ1	SMAD2	MAX	ELK3	RPS6KA5	MGA	ESR2	NFATC4	RGCC	CERS5	BARX2	SP1	SRCAP	TFDP1	TCEB2	YEATS4	FOXJ2	HOXC5	NFKBIA	RGCC	SOX21	TBPL2	SALL1	FOXL1	GTF3C1
SMAD3	VSX2	GTF2A1	TCF25	MEIS2	NOD2	FOS	PARD6A	MAX	SRCAP	THBS1	MED24	SIAH1	IRAK3	RPTOR	PHB	GABPB1	SMAD3	SKOR1	CCND2	ZIC5	E2F7	GAS6	SIN3A	MGA	ASPSCR1	SMAD7	ZFP36L1	ASCL1	GSC	SMAD6	MAX	FOXG1	TSC22D1	ATF1	KDM5A	HOXC13	ZNF668	APEX1	ZSCAN10	NR2C1	ETV6	HOXC9	TBPL2	DACH1	ZIC2	SIX1	IRX3	TCF25	CD19
SKOR1	FOS	TTC8	SCARF1	THBS1	SALL1	JDP2	ZFHX3	ZFP36L1	ZNF668	MGA	JUP	RBL2	YEATS4	MAFG	HLF	ONECUT1	SKOR1	PIAS1	CHD4	ZIC2	NR2C1	APEX1	HMG20A	GABPB1	FOXK2	TCF4	FOS	CUX2	BCL11B	SMAD3	ZFP36L1	PSMA6	RB1	TFCP2	TEAD4	HOXC9	ORC6	ZNF219	CREBBP	ELK3	ATF7IP	HOXC8	DACT1	KLF5	SOX1	MNAT1	CTCF	SCARF1	MAZ
SIN3A	GTF2A1	YY1	HIC1	GABPB1	IRX3	GTF2A1	TAF1C	VSX2	ORC6	TCF12	KAT2A	IRX5	ALX1	FOXK2	SUPT4H1	FOXB1	PIAS1	PML	ZNF384	GAS6	ELK3	IRF9	MESP2	RORA	ZNF750	MALT1	BATF	ORAI1	YY1	SKOR1	FOS	NFKBIA	KLF12	POU6F1	CCND2	HOXC4	SIAH1	SALL2	TFAP4	RFX4	LMO3	HOXC4	SIX1	KLF12	GAS6	PRKCH	PARD6A	HIC1	MAPK3
ISL2	TTC8	RCOR1	MNT	RORA	TRADD	TTC8	FOXF1	FOS	SIAH1	RORA	MLX	SETD6	NR2C1	ZNF750	BPTF	SMAD6	ARID3B	ARID3B	FOXJ2	APEX1	ASCL1	NFATC4	NR2F2	SMAD6	TGIF1	TSHZ1	GTF2A1	PSMD9	RCOR1	SIN3A	BATF	NKX2-1	POU4F1	RARG	CHD4	CBX5	ZNF423	MMP14	GLIS2	CRY1	SOX5	CDK2	PRKCH	COMMD6	MMP14	HIF1A	NFAT5	MNT	SRCAP
ARNT2	BCL11B	TRAF3	ZBTB4	SMAD6	NFATC3	BCL11B	FOXC2	ESRRB	ZNF423	SMAD6	ETV4	TRADD	ELK3	TGIF1	FOXJ1	SKOR1	SIN3A	SIN3A	ETV6	MMP14	RFX4	PSMA6	SOX8	SMAD3	SMAD2	NFATC1	FOXN3	UBC	TRAF3	ISL2	GTF2A1	ARID4A	SOX21	HOXC12	FOXJ2	NEUROD4	BRD7	NFATC4	LITAF	CMKLR1	KRAS	BAZ2A	HIF1A	IRG1	NFATC4	SNAPC1	ZFHX3	ZBTB4	ZNF668
NR2F2	YY1	CDCA4	TP53	SMAD3	NFAT5	YY1	FOXL1	GTF2A1	BRD7	SMAD3	MEOX1	CTCF	CRY1	ZSCAN30	RPTOR	PIAS1	ISL2	ISL2	ATF7IP	IRF9	CRY1	TBPL2	PKD1	SKOR1	SMAD7	CTDP1	RPS6KA5	PUS1	AKT1	MORF4L1	FOXN3	DACT1	ZIC2	HOXC4	ETV6	IKZF4	SALL1	FOXG1	ZKSCAN2	CUX2	PTHLH	NAB2	ZBTB1	TNFSF13B	FOXG1	ESR2	MAF	PER1	KAT8
SOX8	RCOR1	KLF13	PER1	SKOR1	ZFHX3	RCOR1	ZFPM1	TTC8	IRX3	SKOR1	UBTF	PARD6A	CMKLR1	SMAD7	MAFG	SIN3A	HMG20A	IL16	HDAC7	NFATC4	PRDM4	SIX1	ZNF205	KIF7	TCF4	ADNP2	YY1	ZMYM2	BRF1	NR2F2	RPS6KA5	SIX1	SOX1	BAZ2A	ATF7IP	BAZ2A	RBL2	PSMA6	CD19	LHX5	HDAC7	GLI1	ZFP36L1	GAS6	PRKD1	ZBTB1	CMIP	GAS7	ORC6
NTHL1	TRAF3	GREM1	GAS7	SIN3A	FOXF1	TRAF3	TCF25	FOXN3	IRX5	PIAS1	SP2	NFATC3	CUX2	MALT1	FOXK2	ISL2	MORF4L1	NR2F2	VDR	FOXG1	CUX2	PRKCH	ZNF263	MESP2	MALT1	ARID3A	RCOR1	GTF3A	MTA1	UBE2I	GSC	ESR2	GAS6	NAB2	SOX5	NAB2	IRX3	NFKBIA	MAZ	TBX5	ATF1	HMGA2	FOS	ZNF219	NFKBIA	MAX	FOXF1	SREBF1	ZNF423
CREBBP	AKT1	ZNF770	MYOCD	HMG20A	FOXC2	AKT1	HIC1	RPS6KA5	POLR2C	SIN3A	HOXB7	NFAT5	TBX3	TSHZ1	TGIF1	HMG20A	ZSCAN2	UBE2I	WNT10B	NFKBIA	LHX5	ESR2	CREBBP	NR2F2	TSHZ1	POLR2E	TRAF3	CDX2	OCA2	NTHL1	YY1	ZBTB25	APEX1	GLI1	KRAS	GLI1	IRX5	OTX2	SRCAP	TBX3	RARG	IRAK3	GTF2A1	SALL2	SIX1	ZFP36L1	FOXL1	MAPK7	NOD2
TFAP4	CDCA4	MEIS2	NCOR1	MESP2	FOXL1	CDCA4	MNT	YY1	C16orf80	ISL2	HOXB13	MAF	ORAI1	NFATC1	TNFRSF11A	KIF7	SOX8	E4F1	CERS5	NKX2-1	TBX5	ZBTB1	TFAP4	MEF2A	NFATC1	TCF3	AKT1	HMGB1	KLF13	ZNF263	RCOR1	ZFP36L1	NFATC4	TBK1	PTHLH	TBK1	NFATC3	ARID4A	ZNF629	ORAI1	SP1	DYRK2	TTC8	MMP14	PRKCH	FOS	ZFPM1	PCGF2	SALL1
GLIS2	MTA1	THBS1	SREBF1	CRTC3	TCF25	KLF13	ZBTB4	RCOR1	SETD6	HMG20A	PHB	IRF8	UBC	CTDP1	CTDP1	NR2F2	UBE2I	ZSCAN10	ATF1	SIX1	TBX3	MAX	GLIS2	ZNF263	ARID3A	KLF16	CDCA4	FOXO1	ONECUT1	CREBBP	TRAF3	FOS	FOXG1	IRAK3	DBX2	HMGA2	ZFHX3	DACT1	ZNF668	UBC	HOXC13	MDM2	YY1	CEBPE	HIF1A	GTF2A1	TCF25	CSF3	CBFB
USP7	OCA2	GABPB1	MAPK7	NR2F2	HIC1	GREM1	PER1	TRAF3	CBFB	MESP2	DLX4	FOXF1	ZMYM2	ADNP2	ADNP2	MEF2A	TCEB2	ZNF213	RARG	SIX4	ORAI1	ZFP36L1	ZNF500	CREBBP	TCF3	NFIC	MTA1	TNFSF11	SMAD6	TFAP4	AKT1	JDP2	NFKBIA	DYRK2	HDAC7	MDM2	MAF	SIX1	KAT8	ZMYM2	HOXC9	ALX1	RCOR1	NFATC4	ESR2	TRAF3	HIC1	NR1D1	NFATC3
MAZ	KLF13	RORA	NF1	PKD1	MNT	MEIS2	GAS7	CDCA4	CTCF	CRTC3	DLX3	ZFPM1	GTF3A	KLF16	KLF16	SOX8	ZNF263	ZNF263	HOXC9	ZFP36L1	UBC	FOS	CIITA	TFAP4	KLF16	VAV1	KLF13	RB1	SMAD3	GLIS2	CDCA4	BATF	ARID4A	NR2C1	VDR	YEATS4	CMIP	SIX4	ZNF423	PDX1	HOXC4	CUX2	TRAF3	FOXG1	ZFP36L1	CDCA4	MNT	RARA	NFAT5
ORC6	GREM1	SMAD6	PCGF2	CREBBP	PER1	THBS1	NCOR1	KLF13	PARD6A	NR2F2	HLF	SNAI3	HMGB1	NFIC	NFIC	UBE2I	CREBBP	CREBBP	HOXC4	MED6	ZMYM2	GTF2A1	LITAF	GLIS2	NFIC	SNAPC2	ZNF770	KLF12	SKOR1	CIITA	MTA1	GTF2A1	DACT1	ELK3	WNT1	ALX1	TAF1C	ZBTB1	SALL1	CDX2	CBX5	LHX5	CDCA4	PRKD1	FOS	KLF13	POLR2A	JUP	ZFHX3
SIAH1	ZNF770	SMAD3	MED24	TFAP4	UBB	MGA	SREBF1	GREM1	WWP2	PKD1	TBX2	CBFA2T3	CCNA1	SIRT6	VAV1	NTHL1	TFAP4	TFAP4	NFE2	ZNF410	HMGB1	RPS6KA5	GTF3C1	ERCC4	CACTIN	CERS4	MEIS2	SOX21	PIAS1	PRKCB	KLF13	FOXN3	SIX1	ASCL1	ATF1	ELK3	FOXF1	MAX	IRX3	SOHLH2	IKZF4	TBX3	KLF13	PSMA6	ESRRB	GREM1	PER1	STAT5A	MAF
ZNF423	MEIS2	SKOR1	NR1D1	GLIS2	SREBF1	GABPB1	PCGF2	MEIS2	ZFHX3	TCEB2	TBX4	TCF25	RFXAP	VAV1	SNAPC2	ZNF263	GLIS2	CIITA	IKZF4	VSX2	FOXO1	YY1	MAZ	SRCAP	TICAM1	JUNB	GABPB1	ZIC2	SIN3A	GTF3C1	MEIS2	RPS6KA5	ZBTB25	NFYB	POU6F1	RFX4	FOXC2	ZFP36L1	SETD6	FOXO1	BAZ2A	ORAI1	GREM1	NFKBIA	GTF2A1	MEIS2	MYOCD	UBTF	TAF1C
BRD7	THBS1	ARID3B	RARA	ERCC4	NF1	TCF12	MED24	THBS1	CMIP	ZNF263	SOX9	BHLHA9	FOXO1	ICAM1	JUNB	CREBBP	USP7	PRKCB	BAZ2A	FOS	ELF1	RCOR1	SRCAP	ORAI3	CERS4	RFX1	FOXB1	TFDP1	ISL2	CD19	GABPB1	GSC	ZFP36L1	PRDM4	NR4A1	CRY1	FOXL1	FOS	ZFHX3	TSC22D1	NAB2	UBC	MEIS2	MIS18BP1	FOXN3	THBS1	NCOR1	FZD2	FOXC2
NOD2	MGA	SIN3A	STAT5B	GTF3C1	TADA2A	RORA	NR1D1	MGA	FOXF1	CREBBP	CDK3	SCARF1	TSC22D1	JUNB	RFX1	TFAP4	CIITA	ZKSCAN2	NAB2	GTF2A1	TSC22D1	TRAF3	ZNF668	ZNF668	SMARCA4	KLF2	SNAPC5	APEX1	MORF4L1	MAPK3	ONECUT1	BCL11B	VSX2	CMKLR1	RARG	CMKLR1	ZFPM1	JDP2	WWOX	TRIM13	GLI1	PUS1	THBS1	TBPL2	GSC	MGA	SREBF1	NFE2L1	FOXL1
CYLD	GABPB1	HMG20A	STAT3	MAZ	PCGF2	SMAD6	RARA	TP53BP1	ZFPM1	TFAP4	RPTOR	HIC1	DACH1	RFX1	KLF2	GLIS2	LITAF	CD19	STAT6	TTC8	KLF12	AKT1	ZNF267	ZNF267	JUNB	JUND	SMAD6	NFATC4	CRTC3	ZNF668	TCF12	YY1	FOS	CUX2	SP7	LHX5	SNAI3	GTF2A1	MAF	KLF12	TBK1	ZMYM2	MGA	DACT1	YY1	GABPB1	SUPT6H	KAT7	ZFPM1
SALL1	ZNF280D	ARNT2	PTRF	MAPK3	MED24	SMAD3	JUP	GABPB1	TCF25	GLIS2	FOXK2	MNT	KLF12	KLF2	JUND	USP7	PLA2G10	MAZ	GLI1	BCL11B	POU4F1	CDCA4	SIAH1	ORC6	RFX1	GATAD2A	SMAD3	PSMA6	MEF2A	ORC6	SMAD6	RCOR1	BATF	RNF10	HOXC12	TBX5	TCF25	FOXN3	CMIP	SOX21	HMGA2	GTF3A	GABPB1	SIX4	RCOR1	ZNF280D	PCGF2	TRIM25	TCF25
IRX3	TCF12	BNC1	MLX	SRCAP	NR1D1	SKOR1	PTRF	RORA	HIC1	ERCC4	ZNF750	ARRB2	POU4F1	JUND	CEBPG	PRKCB	PRKCB	MAPK3	METTL21B	YY1	ZIC2	MTA1	NOD2	NOD2	KLF2	PBX4	MAP2K5	NFKBIA	UBE2I	SIAH1	SMAD3	TRAF3	GTF2A1	ORAI1	HOXC11	TBX3	HIC1	BCL11B	IRF8	ZIC2	DYRK2	GSX1	ZNF280D	PRKCH	TRAF3	TCF12	NR1D1	TBX2	HIC1
IRX5	FOXB1	KIF7	UBTF	ZNF668	RARA	SIN3A	ETV4	SMAD6	MNT	MAZ	TGIF1	PER1	SOX21	GATAD2A	NFKBID	TBX6	CD19	SRCAP	TBK1	RCOR1	SOX1	KLF13	SALL1	SALL1	JUND	ZNF302	SKOR1	MIS18BP1	NTHL1	ZNF423	SKOR1	AKT1	FOXN3	UBC	HOXC9	ORAI1	MNT	YY1	FOXF1	SOX1	MDM2	CDX2	RORA	HIF1A	SIVA1	FOXB1	RARA	PRKCA	MNT
POLR2C	SMAD6	MESP2	FZD2	KAT8	STAT5B	BNC1	UBTF	SKOR1	ZBTB4	MAPK3	GATA6	UBB	ZIC5	PBX4	POLR2I	SRCAP	MAZ	ZNF668	HMGA2	TRAF3	TFDP1	MEIS2	IRX3	IRX5	PBX4	ETV2	SIN3A	ARID4A	TCEB2	NOD2	PIAS1	CDCA4	RPS6KA5	PUS1	HOXC4	UBC	ZBTB4	RCOR1	FOXL1	GAS6	YEATS4	HMGB1	SMAD6	SNAPC1	CDCA4	RORA	JUP	SOX9	ZBTB4
C16orf80	SMAD3	CRTC3	HOXB1	ORC6	STAT3	KIF7	SP2	PIAS1	PER1	ZNF668	KCTD1	SREBF1	ZIC2	ZNF429	NFKBIB	ZNF629	SRCAP	KAT8	IRAK3	AKT1	GAS6	SMAD6	IRX5	CBFB	URI1	NFKBID	ISL2	ZBTB25	ZNF263	SALL1	ARID3B	BRF1	GSC	ZMYM2	CDK2	ZMYM2	PER1	TRAF3	ZFPM1	APEX1	ELK3	SMAD9	SMAD3	ESR2	OCA2	SMAD6	STAT3	SPHK1	PER1
CSNK2A2	MAP2K5	NR2F2	HOXB2	SIAH1	MLX	MESP2	NFE2L1	SIN3A	SREBF1	KAT8	SMAD7	MAPK7	SOX1	CEBPG	MAP3K10	PYDC1	ZNF668	ORC6	DYRK2	CDCA4	APEX1	SMAD3	NLRC5	CTCF	USF2	DEDD2	ZSCAN2	MAX	TFAP4	IRX3	SIN3A	MTA1	BCL11B	GTF3A	BAZ2A	PDX1	SREBF1	KLF13	SNAI3	MMP14	RFX4	FOXO1	SKOR1	ZBTB1	KLF13	SMAD3	UBTF	MAFG	GAS7
SETD6	SKOR1	PKD1	HOXB4	ZNF423	HDAC5	NR2F2	HOXB1	ISL2	SEBOX	ZNF267	ONECUT2	NF1	APEX1	ZNF302	TGFB1	SIAH1	SIAH1	SIAH1	NR2C1	MTA1	MMP14	SKOR1	NFATC3	PARD6A	NFKBID	ETHE1	MESP2	ZFP36L1	GLIS2	IRX6	ISL2	OCA2	YY1	GSX1	NAB2	CDX2	MAPK7	MEIS2	TCF25	IRF9	CRY1	TSC22D1	SIN3A	MAX	GREM1	SKOR1	FZD2	FOXK2	UBB
THAP11	PIAS1	TCEB2	HOXB5	SALL1	UBTF	PKD1	HOXB2	HMG20A	MED24	SIAH1	NFATC1	LHX1	NFATC4	NFKBID	DEDD2	ZNF423	NOD2	CYLD	ELK3	OCA2	IRF9	SIN3A	NFAT5	NFATC3	TGFB1	BCL3	CRTC3	ZNF410	LITAF	SETD6	HMG20A	KLF13	RCOR1	PDX1	GLI1	RFXAP	NLK	THBS1	HIC1	NFATC4	CMKLR1	DACH1	HMG20A	ZFP36L1	MEIS2	PIAS1	NFE2L1	TGIF1	SREBF1
NFATC3	SIN3A	CREBBP	HOXB7	IRX5	NFE2L1	ZNF263	HOXB4	ARNT2	NR1D1	CYLD	ARID3A	TADA2A	FOXG1	ZNF146	PPP1R13L	BRD7	CYLD	IRX5	ASCL1	KLF13	NFATC4	ISL2	ZFHX3	NFAT5	BCL3	RELB	UBE2I	FOS	PLA2G10	NFATC3	ZSCAN2	MEIS2	TRAF3	CDX2	TBK1	FOXO1	SEBOX	GABPB1	MNT	FOXG1	FOXN4	KLF12	CRTC3	FOS	THBS1	ARID3B	HOXB1	ZNF24	NLK
ZFP90	ISL2	TFAP4	TRIM25	IRX6	TRIM25	CREBBP	HOXB7	ZSCAN2	RARA	SALL1	POLR2E	HNF1B	PSMA6	ZNF461	FOSB	NOD2	RBL2	PARD6A	CRY1	MEIS2	PRKD1	CRTC3	CMIP	ZFHX3	RELB	PPP1R13L	ZSCAN10	JDP2	PRKCB	NFAT5	CRTC3	MGA	AKT1	HMGB1	HMGA2	TRIM13	PCGF2	TCF12	ARRB2	PRKD1	CUX2	POU4F1	NR2F2	GTF2A1	MGA	SIN3A	HOXB2	SMAD2	SUPT6H
NFAT5	HMG20A	ERCC4	SUPT4H1	PARD6A	VEZF1	TFAP4	TRIM25	KIF7	JUP	IRX5	ONECUT3	PCGF2	NFKBIA	ZNF345	SIX5	SALL1	SETD6	NFATC3	PRDM4	GABPB1	NFKBIA	NR2F2	FOXF1	FOXF1	FOSB	FOSB	CREBBP	BATF	CD19	CMIP	UBE2I	ONECUT1	CDCA4	FOXO1	IRAK3	DACH1	MED24	FOXB1	ZBTB4	PSMA6	LHX5	SOX21	SOX8	YY1	GABPB1	ISL2	HOXB4	SMAD7	NR1D1
ZNF23	MORF4L1	GTF3C1	TBX2	NFATC3	TBX2	GLIS2	VEZF1	NR2F2	KAT2A	IRX6	KLF16	NEUROD2	ARID4A	ZNF573	PRKD2	RBL2	CTCF	NFAT5	CMKLR1	ONECUT1	SIX1	UBE2I	FOXL1	FOXL1	SIX5	ERCC1	TFAP4	GTF2A1	MAZ	IRF8	NTHL1	SMAD6	BRF1	RGCC	DYRK2	KLF12	NR1D1	RORA	TP53	NFKBIA	TBX5	ZIC5	UBE2I	RCOR1	FOXB1	HMG20A	TRIM25	TCF4	RARA
ZFHX3	ARNT2	MAZ	TBX4	NFAT5	MED13	ERCC4	SUPT4H1	UBE2I	MLX	NLRC5	SNAPC2	MED24	DACT1	SIRT2	ARHGAP35	IRX3	NFATC3	ZFHX3	FOXN4	RORA	SIX4	NTHL1	TCF25	SNAI3	PRKD2	SIX5	USP7	FOXN3	TBX6	FOXF1	CREBBP	SMAD3	MTA1	TSC22D1	YEATS4	SOX21	JUP	SMAD6	PER1	NKX2-8	TBX3	SOX1	NTHL1	TRAF3	SMAD6	ARNT2	TBX2	TSHZ1	STAT5B
MAF	CRTC3	TBX6	SOX9	ZFHX3	SOX9	GTF3C1	TBX2	CREBBP	HDAC5	CTCF	CERS4	RARA	HIF1A	ZNF780B	DBP	IRX5	ZFP90	MAF	CUX2	SMAD6	ZBTB25	ZNF263	HIC1	TCF25	DBP	PRKD2	CIITA	RPS6KA5	MAPK3	ZFPM1	TFAP4	SKOR1	OCA2	GTF2F2	ALX1	ZIC2	MLX	SMAD3	SREBF1	DACT1	ORAI1	GAS6	PKD1	CDCA4	SMAD3	BNC1	PRKCA	ARID3A	STAT5A
ATMIN	NR2F2	MAPK3	MAFG	MAF	MAFG	MAZ	PRKCA	GLIS2	UBTF	NFATC3	SMARCA4	JUP	ZBTB25	MAP3K10	MAMSTR	C16orf80	NFAT5	CMIP	LHX5	SMAD3	MAX	CREBBP	MNT	HIC1	SPIB	DBP	LITAF	YY1	SIAH1	CBFA2T3	GLIS2	PIAS1	KLF13	RB1	ELK3	TNFSF13B	HDAC5	SKOR1	FOXN1	SIX1	UBC	APEX1	CREBBP	KLF13	SKOR1	ZSCAN2	SOX9	KLF16	MLX
CMIP	UBE2I	SRCAP	FOXK2	TAF1C	ASPSCR1	MAPK3	SOX9	LITAF	NFE2L1	NFAT5	JUNB	STAT5B	MAX	TGFB1	NR1H2	WWP2	WWP2	FOXL1	TBX5	SKOR1	ZFP36L1	TFAP4	ZBTB4	MNT	ZNF83	NR1H2	ERCC4	RCOR1	ZNF423	SCARF1	USP7	SIN3A	MEIS2	KLF12	RFX4	SOX1	UBTF	PIAS1	NF1	SIX4	ZMYM2	IRF9	TFAP4	GREM1	ARID3B	CRTC3	MAFG	NFIC	ETV4
TAF1C	NTHL1	ORAI3	TGIF1	FOXF1	FOXK2	SRCAP	MAFG	ERCC4	DLX4	WWP2	NFIX	STAT5A	ZFP36L1	POU2F2	ZNF836	ZFHX3	ZFHX3	ZFPM1	TBX3	PIAS1	VSX2	GLIS2	PER1	ZBTB4	ZNF665	SPIB	PLA2G10	TRAF3	BRD7	HIC1	CIITA	ISL2	THBS1	COMMD6	PRDM4	APEX1	SP2	ARID3B	LHX1	PRKCH	PDX1	NFATC4	GLIS2	MEIS2	SIN3A	NR2F2	FOXK2	SNAPC2	UBTF
IRF8	CREBBP	ZNF668	GATA6	FOXL1	TGIF1	ZNF668	FOXK2	MKL2	TRIM25	ZFHX3	NR2F6	SOST	FOS	ZNF576	ZNF665	CMIP	MAF	SNAI3	ORAI1	SIN3A	FOS	USP7	GAS7	PER1	FIZ1	ZNF665	PRKCB	SIVA1	NOD2	MNT	LITAF	HMG20A	MGA	SOX21	FOXN4	SALL2	NFE2L1	SIN3A	NR1D1	ESR2	CDX2	FOXG1	ATF7IP2	MGA	ARNT2	CREBBP	TGIF1	JUNB	FZD2
FOXF1	TFAP4	ZNF267	ZNF521	ZFPM1	ZNF521	KAT8	TGIF1	CD19	VEZF1	MAF	JUND	UBTF	JDP2	BCL3	ZNF274	IRF8	CMIP	CBFA2T3	PSMD9	ISL2	JDP2	LITAF	NCOR1	NCOR1	TRIM28	ZNF274	CD19	AKT1	CYLD	MYBBP1A	ERCC4	MORF4L1	GABPB1	ZIC5	CUX2	CEBPE	HOXB4	ISL2	JUP	ZBTB1	SOHLH2	PRKD1	ERCC4	GABPB1	BNC1	TFAP4	GATA6	NFIX	SP2
FOXC2	GLIS2	ORC6	ZNF24	TCF25	ZNF24	ZNF267	GATA6	MAZ	TBX2	ATMIN	URI1	HOXB2	GTF2A1	FOSB	ZSCAN22	FOXF1	IRF8	TCF25	UBC	MORF4L1	ESRRB	PRKCB	SREBF1	SREBF1	ID2	ID2	MAZ	CDCA4	IRX3	PER1	PLA2G10	ZSCAN2	ONECUT1	ZIC2	LHX5	FOXG1	HLF	HMG20A	MEOX1	MAX	RFXAP	NKX2-8	ZKSCAN2	ZNF280D	ZSCAN2	GLIS2	ZNF521	NR2F6	NFE2L1
ZFPM1	USP7	SIAH1	SMAD2	HIC1	SMAD2	ORC6	ZNF521	SRCAP	TBX4	CMIP	CEBPA	HOXB4	FOXN3	SIX5	TRIM28	FOXC2	FOXL1	SCARF1	PUS1	KIF7	GTF2A1	CD19	ZNF207	NLK	TAF1B	KLF11	MAPK3	BRF1	IRX5	SREBF1	PRKCB	MESP1	FOXB1	SOX1	TBX5	PSMA6	TRIM25	NR2F2	FZD2	ZFP36L1	FOXO1	OTX2	GTF3C1	SMAD6	KIF7	MKL2	KCTD1	JUND	HOXB1
CBFA2T3	LITAF	SALL1	SMAD7	MNT	SMAD7	SIAH1	ZNF24	ZNF629	MED13	FOXF1	CEBPG	HOXB7	RPS6KA5	PRKD2	ID2	ZFPM1	ZFPM1	HIC1	ZNF605	CRTC3	RPS6KA5	MAZ	LHX1	SUPT6H	ZFP36L2	OSR1	SRCAP	MTA1	NLRC5	LHX1	CD19	CRTC3	RORA	GAS6	TBX3	NFKBIA	VEZF1	UBE2I	SP6	FOS	RGCC	ARID4A	MAZ	SMAD3	NR2F2	MAZ	ZNF24	PBX4	TRIM25
TCF25	ERCC4	IRX3	TCF4	PELP1	TCF4	NOD2	ZNF396	ZNF668	PRKCA	FOXL1	KCTD15	SPOP	BCL11B	ARHGAP35	TRIB2	CBFA2T3	SNAI3	MNT	ANHX	SOX8	GSC	SRCAP	PCGF2	LHX1	SIX3	FOSL2	ZNF668	KLF13	SETD6	HNF1B	MAZ	MEF2A	SMAD6	APEX1	ORAI1	NKX2-1	SUPT4H1	NTHL1	NFE2L1	GTF2A1	TSC22D1	SIX4	MAPK3	SKOR1	SOX8	SRCAP	SMAD7	CEBPG	TBX2
HIC1	MKL2	IRX5	MALT1	CAMTA2	TSHZ1	SALL1	SMAD2	KAT8	SOX9	ZFPM1	USF2	DLX4	YY1	CARD8	OSR1	TCF25	CBFA2T3	MYBBP1A	ZMYM2	UBE2I	BCL11B	ZNF629	MED24	MED24	EPAS1	ZFP36L2	KAT8	ZNF770	TRADD	PCGF2	SRCAP	UBE2I	SMAD3	IRF9	UBC	PAX9	TBX2	E4F1	HOXB1	RPS6KA5	TRIM13	ZFP36L1	SRCAP	PIAS1	NTHL1	ZNF668	SMAD4	KCTD15	MED13
MNT	GTF3C1	CTCF	NFATC1	TP53	NFATC1	IRX3	SMAD7	ZNF267	CARD14	TCF25	NFKBID	DLX3	RCOR1	DBP	FOSL2	SCARF1	TCF25	ARRB2	GTF3A	NTHL1	YY1	ZNF668	NR1D1	NR1D1	FOXN2	PRKCE	ZNF267	MEIS2	CTCF	NEUROD2	ZNF668	NTHL1	SKOR1	NFATC4	PUS1	OTX2	MED13	TCEB2	DLX4	GSC	KLF12	VSX2	ZNF668	SIN3A	TCEB2	ZNF267	TCF4	USF2	PRKCA
MYBBP1A	CD19	NFATC3	CTDP1	PER1	ADNP2	IRX5	TCF4	SIAH1	MAFG	HIC1	DPF1	VEZF1	TRAF3	MAMSTR	ZFP36L2	HIC1	SCARF1	POLR2A	GSX1	ZNF263	RCOR1	SIAH1	RARA	RARA	REL	FOXN2	SIAH1	GABPB1	NFAT5	RARA	KAT8	ZNF263	PIAS1	FOXG1	ZMYM2	DACT1	SOX9	CREBBP	TRIM25	BCL11B	SOX21	FOS	KAT8	HMG20A	ZNF205	ORC6	MALT1	TGFB1	BPTF
ARRB2	MAZ	NFAT5	ADNP2	NCOR1	ARID3A	IRX6	TNFRSF11A	ZNF423	FOXK2	MNT	TGFB1	TBX2	AKT1	NR1H2	PRKCE	MNT	HIC1	PER1	PDX1	CREBBP	TRAF3	CYLD	PTRF	STAT5A	PELI1	REL	NOD2	SNAPC5	ZFHX3	KAT2A	ZNF267	CREBBP	PML	PSMA6	GSX1	SIX1	FOXJ1	TFAP4	SUPT4H1	YY1	ZIC2	ESRRB	ORC6	MORF4L1	CREBBP	SIAH1	NFATC1	ETHE1	SOX9
HES7	TBX6	WWP2	ARID3A	SREBF1	KLF16	NFATC3	NFATC1	NOD2	ZNF750	CAMTA2	POU2F2	MED13	BRF1	ZNF665	EPAS1	MYBBP1A	MNT	UBB	CDX2	TFAP4	AKT1	SALL1	MLX	MLX	ARID5A	PELI1	CYLD	SMAD6	CMIP	STAT5A	SIAH1	TFAP4	ARID3B	NFKBIA	PDX1	PRKCH	MAFG	GLIS2	TBX2	RCOR1	TNFSF13B	GTF2A1	SIAH1	BNC1	TFAP4	ZNF423	CTDP1	BCL3	SPHK1
SREBF1	MAPK3	ZFHX3	KLF16	MAPK7	DOT1L	NFAT5	CTDP1	CYLD	ZNF397	ZBTB4	DEDD2	BPTF	MTA1	ZNF814	FOXN2	SOX15	TP53	SREBF1	HMGB1	GLIS2	CDCA4	IRX3	ETV4	SOST	NR4A2	LBX2	RBL2	SMAD3	IRF8	SOST	ZNF423	GLIS2	SIN3A	NKX2-1	CDX2	HIF1A	ASPSCR1	LITAF	TBX4	TRAF3	SOX1	TTC8	ZNF423	KIF7	ERCC4	SALL1	ADNP2	RELB	MAFG
MAPK7	ZNF629	MAF	DOT1L	NLK	NFIC	ZFHX3	ADNP2	SALL1	SMAD2	SOX15	ZNF223	FOXJ1	OCA2	ZSCAN18	RPS27A	HES7	PER1	MAPK7	SOHLH2	LITAF	BRF1	IRX5	SOST	UBTF	DLX2	ARID5A	NLRC5	MAP2K5	FOXF1	HDAC5	NOD2	USP7	ISL2	ESR2	HMGB1	ZBTB25	FOXK2	CD19	PRKCA	AKT1	GAS6	FOXN3	SALL1	MESP2	GTF3C1	IRX3	ARID3A	FOSB	ASPSCR1
SEBOX	ZNF668	TAF1C	NFIC	PCGF2	PIAS4	ATMIN	ARID3A	IRX3	SMAD7	PER1	BCL3	MAFG	KLF13	ZNF274	REL	GAS7	GAS7	NLK	SMAD9	MKL2	MTA1	CSNK2A2	UBTF	SP2	SP3	NR4A2	SETD6	SKOR1	ZFPM1	UBTF	CYLD	CIITA	MORF4L1	ZBTB25	SOHLH2	ZFP36L1	GATA6	MAZ	SOX9	BRF1	APEX1	GSC	IRX3	CRTC3	MAZ	IRX5	KLF16	SIX5	FOXK2
FOXN1	ZNF267	FOXF1	PIAS4	MED24	TICAM1	CMIP	KLF16	CBFB	SMAD4	NCOR1	CD3EAP	ASPSCR1	MEIS2	MZF1	XPO1	SREBF1	SREBF1	ZNF207	FOXO1	PRKCB	NDN	NFAT5	SP2	NFE2L1	NAB1	CERS6	CTCF	PML	SNAI3	HOXB4	IRX5	LITAF	ARNT2	ZFP36L1	CCNA1	VSX2	RBBP8	TBX6	FOXJ1	OCA2	SALL2	BCL11B	IRX5	NR2F2	MAPK3	NFAT5	DOT1L	HIF3A	TGIF1
LHX1	SIAH1	FOXC2	TICAM1	NR1D1	SNAPC2	TAF1C	DOT1L	HSF4	TCF4	SREBF1	FOSB	FOXK2	GABPB1	MYT1L	COMMD1	FOXN1	NLK	AATF	ELF1	ZKSCAN2	KLF13	WWP2	NFE2L1	HOXB1	CFLAR	DLX2	NFATC3	ARID3B	CBFA2T3	HOXB7	NLRC5	PRKCB	BNC1	FOS	RFXAP	FOS	ZNF521	MAPK3	SPHK1	KLF13	CEBPE	YY1	CTCF	UBE2I	SRCAP	ZFHX3	TICAM1	PRKD2	KCTD1
HNF1B	ZNF423	FOXL1	CERS4	RARA	JUNB	FOXL1	NFIC	CTCF	ONECUT2	NLK	SIX5	ZNF750	ONECUT1	ID2	PELI1	LHX1	NF1	MED24	RGCC	GTF3C1	GREM1	ZFHX3	HOXB1	HOXB2	KLF7	CDCA7	ZFP90	SIN3A	TCF25	TRIM25	CSNK2A2	GTF3C1	KIF7	JDP2	SMAD9	JDP2	ZNF24	SRCAP	MAFG	MEIS2	NFATC4	RCOR1	NFATC3	PKD1	ZNF668	MAF	JUNB	NPAS1	ZNF24
NEUROD2	IRX3	ZFPM1	ICAM1	STAT5B	NFIX	ZFPM1	TICAM1	NFATC3	TSHZ1	LHX1	HIF3A	TGIF1	TCF12	KLF11	EGR4	AATF	LHX1	RARA	TSC22D1	CD19	MEIS2	ZFP1	HOXB2	HOXB4	CREB1	SP3	CDH1	ISL2	SCARF1	VEZF1	SETD6	CD19	MESP1	ESRRB	FOXO1	ESRRB	SMAD2	ORAI3	FOXK2	CAPN3	FOXG1	TRAF3	NFAT5	ZNF263	ORC6	MBTPS1	NFIX	MAMSTR	SMAD2
MED24	IRX5	TCF25	JUNB	STAT5A	KLF2	TCF25	CERS4	NFAT5	CTDP1	PCGF2	PRKD2	ZNF397	FOXB1	TRIB2	ZNF514	HNF1B	TADA2A	JUP	RB1	MAZ	THBS1	ATMIN	HOXB4	HOXB5	METTL21A	CFLAR	NFAT5	MORF4L1	HIC1	TBX2	TRADD	MAZ	CRTC3	GTF2A1	RGCC	GTF2A1	SMAD7	ZNF668	TGIF1	GABPB1	PRKD1	AKT1	ZFHX3	CREBBP	SIAH1	FOXF1	KLF2	ZNF665	SMAD7
RARA	POLR2C	SCARF1	NFIX	STAT3	NR2F6	HIC1	JUNB	WWP2	ADNP2	NR1D1	NPAS1	SMAD2	SMAD6	OSR1	ARID5A	NR1D1	MED24	KAT2A	POU4F1	TBX6	MGA	CMIP	HOXB7	TRIM25	PAX3	KLF7	WWP2	ZSCAN2	MNT	SOX9	CTCF	SRCAP	NR2F2	TTC8	TNFSF11	FOXN3	SMAD4	SIAH1	GATA6	ONECUT1	STRN3	CDCA4	MAF	TFAP4	ZNF423	FOXL1	JUND	ZNF606	TCF4
STAT5B	CTCF	HIC1	KLF2	MLX	JUND	MNT	NFIX	ZFHX3	ARID3A	RARA	MEIS3	SMAD7	SMAD3	FOSL2	PAX8	KAT2A	NR1D1	STAT5B	SOX21	SRCAP	GABPB1	MBTPS1	SPOP	VEZF1	SP110	METTL21A	ZFHX3	CRTC3	MYBBP1A	FOXJ1	PARD6A	ORAI3	MEF2A	FOXN3	TSC22D1	GSC	TSHZ1	ZNF423	RBBP8	TCF12	PSMA6	BRF1	ATMIN	ATF7IP2	SALL1	ZFPM1	CRTC1	SOX11	TSHZ1
STAT5A	NFATC3	MNT	NR2F6	ETV4	TSHZ3	TP53	RFX1	CMIP	POLR2E	STAT5A	DBP	TCF4	SKOR1	ZFP36L2	NR4A2	ETV4	RARA	STAT5A	ZIC2	ZNF668	ONECUT1	FOXF1	KAT7	TBX2	SP140	XRCC5	WWOX	NR2F2	ARRB2	RPTOR	CDH1	ZNF668	UBE2I	RPS6KA5	TRIM13	BCL11B	NFATC1	SALL1	ZNF24	FOXB1	NFKBIA	MTA1	CMIP	ERCC4	IRX3	HIC1	ETV2	ID2	CTDP1
MLX	ZFP90	ARRB2	JUND	HDAC5	USF2	PER1	KLF2	FOXF1	TCF3	PTRF	TEAD2	ONECUT2	PIAS1	PRKCE	DLX1	MEOX1	JUP	STAT3	SOX1	ZNF267	SMAD6	FOXL1	TRIM25	PRKCA	SP100	SP140	ATMIN	UBE2I	POLR2A	MAFG	NFAT5	KAT8	NTHL1	BCL11B	DACH1	YY1	CTDP1	RBL2	SMAD2	SMAD6	NKX2-1	OCA2	TAF1C	GTF3C1	IRX5	MNT	NFKBID	TAF1B	ARID3A
SOST	CDH1	CAMTA2	GATAD2A	UBTF	NFKBID	SREBF1	NR2F6	FOXC2	NFIC	MLX	NR1H2	TSHZ1	SIN3A	EPAS1	DLX2	UBTF	STAT5B	PTRF	TFDP1	SIAH1	SMAD3	ZFPM1	SUPT4H1	SOX9	HES6	SP100	CMIP	TCEB2	HES7	ASPSCR1	ZNF19	SIAH1	ZNF213	YY1	KLF12	RCOR1	ADNP2	IRX3	SMAD7	SMAD3	PAX9	KLF13	FOXF1	CD19	TRADD	POLR2A	TGFB1	KLF11	TCF3
NFE2L1	NFAT5	POLR2A	TSHZ3	FZD2	ZNF146	MAPK7	JUND	ZFPM1	SNAPC2	ETV4	SPIB	NFATC1	ISL2	FOXN2	SP3	SP6	STAT5A	MLX	GAS6	ZNF423	SKOR1	SNAI3	TRIM37	SPHK1	SOX12	PER2	MBTPS1	ZSCAN10	PER1	FOXK2	ZFHX3	ZNF423	ZNF263	RCOR1	POU4F1	CDCA4	ARID3A	IRX5	TCF4	SKOR1	OTX2	MEIS2	FOXL1	MAZ	CTCF	PER1	ZNF225	TRIB2	KLF16
HOXB2	ZFHX3	TP53	KCTD15	NFE2L1	MAP3K10	NLK	TSHZ3	TCF25	JUNB	SOST	ZNF611	CTDP1	IL16	RPS27A	ATF2	NFE2L1	STAT3	HDAC5	APEX1	BRD7	PIAS1	TCF25	TBX2	MAFG	NCOA6	SOX12	IRF8	ZNF263	GAS7	ZNF750	WWOX	NOD2	TFAP4	TRAF3	SOX21	OCA2	POLR2E	SETD6	SALL3	PIAS1	DACT1	MGA	ZFPM1	MAPK3	PARD6A	ZNF18	ZNF235	OSR1	NFIC
HOXB4	MAF	PER1	USF2	HOXB1	TGFB1	NF1	USF2	HIC1	NFIX	UBTF	ZNF665	ADNP2	ZSCAN2	REL	EVX2	HOXB1	ETV4	UBTF	MMP14	NOD2	ARID3B	SCARF1	MED13	ASPSCR1	PHF20	MAVS	FOXF1	CREBBP	SREBF1	GATA6	MAF	CYLD	GLIS2	AKT1	ZIC5	KLF13	KLF16	CBFB	CTDP1	ARID3B	SIX6	CAPN3	TCF25	SRCAP	NFATC3	AATF	BCL3	FOSL2	PIAS4
HOXB7	CMIP	GAS7	NFKBID	TRIM25	ZNF225	MED24	NFKBID	MNT	NR2F6	SP2	ZSCAN1	TCF3	NR2F2	XPO1	NAB1	HOXB4	SOST	NFE2L1	CEBPE	SALL1	SIN3A	HIC1	PRKCA	FOXK2	TGIF2	PRNP	ZFPM1	TFAP4	NLK	KCTD1	CMIP	IRX3	USP7	CDCA4	ZIC2	MEIS2	JUNB	CTCF	ARID3A	SIN3A	SIX1	ONECUT1	HIC1	ZNF668	NFAT5	PCGF2	RELB	ZFP36L2	TICAM1
DLX4	FOXL1	MYOCD	POLR2I	SUPT4H1	BCL3	RARA	ZNF146	CAMTA2	JUND	NFE2L1	ZNF446	ONECUT3	UBE2I	PELI1	STAT1	HOXB5	UBTF	HOXB1	RNF31	IRX3	ISL2	MNT	BPTF	TGIF1	STK4	HCK	SNAI3	GLIS2	SEBOX	SMAD2	MBTPS1	IRX5	CIITA	BRF1	SOX1	THBS1	RFX1	NFATC3	POLR2E	ISL2	SIX4	ZNF280D	MNT	ORC6	ZFHX3	RARA	PPP1R13L	SIX2	SNAPC2
DLX3	ZFPM1	NCOR1	ZNF225	TBX2	RELB	STAT5B	TGFB1	PER1	CRTC1	HOXB1	ID2	KLF16	ZSCAN10	KDM3A	CFLAR	HOXB7	HOXB2	HOXB2	IRF9	IRX5	HMG20A	ARRB2	SOX9	ZNF521	ZMYND8	PHF20	CBFA2T3	ZNF500	LHX1	SMAD7	IRF8	SETD6	LITAF	MTA1	TFDP1	MGA	NR2F6	CDH1	TCF3	HMG20A	PRKCH	FOXB1	ARRB2	SIAH1	MAF	JUP	FOSB	EPAS1	JUNB
TRIM25	SNAI3	UBB	ZNF229	TBX4	PPP1R13L	MLX	BCL3	ZNF18	GATAD2A	HOXB2	TAF1B	AMH	ZNF263	ARID5A	KLF7	KAT7	HOXB4	HOXB4	NFATC4	NLRC5	ZSCAN2	CAMTA2	SPHK1	KCTD1	PTGIS	STK4	TCF25	USP7	HNF1B	ONECUT2	FOXF1	TRADD	ERCC4	OCA2	GAS6	GABPB1	JUND	NFAT5	KLF16	MORF4L1	ZBTB25	RORA	ZBTB4	BRD7	CMIP	PTRF	SIX5	FOXN2	NFIX
VEZF1	TCF25	SREBF1	BCL3	MED13	FOSB	ETV4	RELB	NCOR1	URI1	SPOP	KLF11	NFIC	CREBBP	POLR2D	CREB1	DLX4	HOXB7	HOXB7	FOXG1	CSNK2A2	MESP2	TP53	RPTOR	SMAD2	UBE2V1	EYA2	SCARF1	CIITA	NEUROD2	MALT1	ZFPM1	CTCF	PRKCB	KLF13	APEX1	ONECUT1	URI1	ZFHX3	TICAM1	BNC1	MAX	SMAD6	PER1	NLRC5	TAF1C	MLX	PRKD2	REL	KLF2
TBX2	SCARF1	MAPK7	RELB	PRKCA	SIX5	HDAC5	ERCC2	SREBF1	CEBPG	HLF	MYCN	SIRT6	TFAP4	NR4A2	METTL21A	HLF	SPOP	TRIM25	PRKD1	SETD6	CRTC3	HES7	MAFG	SMAD7	CEBPB	ZMYND8	HIC1	LITAF	MED24	TNFRSF11A	SNAI3	NFATC3	CD19	GREM1	SALL2	FOXB1	CEBPA	WWOX	VAV1	KIF7	ZFP36L1	SMAD3	GAS7	HSF4	FOXF1	FZD2	ARHGAP35	XPO1	JUND
TBX4	HIC1	NLK	PPP1R13L	SOX9	PRKD2	UBTF	PPP1R13L	NLK	KCTD15	TRIM25	OSR1	VAV1	GLIS2	CERS6	SP110	TRIM25	DLX4	VEZF1	NFKBIA	CBFB	NR2F2	GAS7	ASPSCR1	TCF4	ADNP	UBE2V1	MNT	ERCC4	RARA	TSHZ1	CBFA2T3	ZFP90	MAZ	ZNF770	MMP14	RORA	CEBPG	MAF	SNAPC2	NR2F2	FOS	SKOR1	MYOCD	NFATC3	FOXC2	NFE2L1	NPAS1	OTX1	GATAD2A
BPTF	MNT	PCGF2	FOSB	FOXK2	NPAS1	FZD2	FOSB	NF1	ZNF302	VEZF1	FOSL2	SNAPC2	ZNF500	DLX1	SOX12	VEZF1	TRIM25	SUPT4H1	FOXA1	NFATC3	MEF2A	UBB	FOXK2	NFATC1	NFATC2	CEBPB	ARRB2	PRKCB	JUP	SALL3	TCF25	NFAT5	TBX6	MEIS2	NFATC4	SMAD6	KCTD15	CMIP	CERS4	UBE2I	JDP2	PIAS1	NCOR1	NFAT5	FOXL1	HOXB1	DBP	PELI1	KCTD15
SOX9	MYBBP1A	MED24	SIX5	TGIF1	DBP	SP2	SIX5	AATF	USF2	SUPT4H1	MTA3	CERS4	CIITA	SP3	PRNP	SUPT4H1	VEZF1	MED13	OTX2	NFAT5	UBE2I	ZNF287	TGIF1	CTDP1	ZNF217	NFATC2	CAMTA2	GTF3C1	KAT2A	NFATC1	SCARF1	ZFHX3	SRCAP	ONECUT1	FOXG1	SMAD3	USF2	IRF8	JUNB	NTHL1	ESRRB	SIN3A	SREBF1	WWP2	ZFPM1	HOXB2	TEAD2	EMX1	USF2
FOXJ1	ARRB2	NR1D1	DBP	ANKRD30B	MAMSTR	NFE2L1	DBP	TADA2A	ETV2	TRIM37	ZFP36L2	ICAM1	LITAF	NAB1	NKX2-4	TBX2	MED13	MAFG	SIX1	WWP2	NTHL1	SREBF1	GATA6	ADNP2	ZGPAT	ZNF217	PER1	CD19	STAT5A	CTDP1	HIC1	MAF	ZNF668	TCF12	PRKD1	SKOR1	NFKBID	FOXF1	KLF1	PKD1	GTF2A1	ISL2	SUPT6H	ZFHX3	TCF25	HOXB4	ZNF628	ATOH8	NFKBID
MAFG	SOX15	RARA	TEAD2	ZNF521	TEAD2	HOXB1	ZNF274	MED24	NFKBID	TBX2	SIX3	JUNB	PRKCB	STAT1	ID1	TBX4	BPTF	ASPSCR1	SIX4	ZFHX3	ZNF205	MAPK7	ZNF521	ARID3A	SLC2A4RG	TAF4	GAS7	MAZ	STAT3	ADNP2	MNT	CMIP	KAT8	SMAD6	NFKBIA	PIAS1	ZNF225	FOXC2	NR2F6	TCEB2	GSC	MORF4L1	PCGF2	MAF	HIC1	HOXB8	ZNF274	KDM3A	ZNF146
FOXK2	HES7	STAT5A	ZNF83	KCTD1	ZNF83	HOXB2	ID2	NR1D1	DPF1	TBX4	PRKCE	NFIX	ZKSCAN2	CFLAR	CBFA2T2	MED13	FOXJ1	FOXK2	PRKCH	MAF	ZNF263	SEBOX	ZNF396	KLF16	BACH1	DIDO1	MYOCD	MAPK3	PTRF	ARID3A	HES7	IRF8	PYDC1	SMAD3	NKX2-1	SIN3A	BCL3	FOXL1	URI1	ZSCAN10	BCL11B	ARNT2	CSF3	CMIP	MNT	HLF	ZSCAN22	NPAS2	SIRT2
ANKRD30B	PER1	PTRF	ZNF274	ZNF396	ZNF274	HOXB4	TRIB2	RARA	ETHE1	PRKCA	EPAS1	RFX1	CD19	KLF7	NCOA6	BPTF	RPTOR	TGIF1	SNAPC1	CMIP	CREBBP	LHX1	SMAD2	DOT1L	RCAN1	SLC2A4RG	UBB	SRCAP	MLX	POLR2E	GAS7	FOXF1	SIAH1	SKOR1	NKX2-8	ISL2	RELB	TCF25	TSHZ3	CREBBP	YY1	BNC1	MED24	TAF1C	CAMTA2	VEZF1	SOX11	RFX8	TGFB1
GATA6	UBB	MLX	TRIM28	SMAD2	ID2	HOXB7	FOSL2	JUP	ZNF225	SOX9	FOXN2	KLF2	MAZ	CREB1	EDEM2	SOX9	FOXK2	ZNF521	ZBTB25	FOXF1	TFAP4	AATF	SMAD7	NFIC	ETS2	BACH1	SREBF1	ORAI3	UBTF	TCF3	UBB	FOXC2	ZNF423	PIAS1	PAX9	HMG20A	CD3EAP	SCARF1	CEBPA	TFAP4	RCOR1	KIF7	NR1D1	FOXF1	PER1	TRIM37	ID2	IL1B	ZNF225
RBBP8	SREBF1	ETV4	SOX11	SMAD7	GRHL1	HOXB9	ZFP36L2	STAT5B	BCL3	FOXK2	OTX1	NR2F6	SRCAP	METTL21A	PHF20	FOXJ1	ZNF750	SMAD7	MAX	FOXC2	GLIS2	TADA2A	TCF4	TICAM1	SIK1	RCAN1	MAPK7	ZNF668	NFE2L1	ONECUT3	SREBF1	ZFPM1	NOD2	SIN3A	OTX2	ZSCAN2	FOSB	HIC1	KCTD15	GLIS2	TRAF3	CRTC3	RARA	FOXL1	GAS7	TBX2	TRIB2	GLI2	BCL3
KCTD1	LHX1	HDAC5	ID2	TCF4	KLF11	KAT7	SIX3	STAT3	RELB	TGIF1	MEIS1	JUND	KAT8	SP110	STK4	CARD14	TGIF1	TNFRSF11A	ZFP36L1	FOXL1	USP7	NEUROD2	MALT1	SNAPC2	LZTR1	ETS2	NLK	KAT8	HOXB1	KLF16	SEBOX	SNAI3	CYLD	ISL2	ARID4A	CRTC3	SIX5	MNT	ZNF302	ERCC4	CDCA4	NR2F2	JUP	ZFPM1	MYOCD	PRKCA	OSR1	TFCP2L1	RELB
SMAD7	TADA2A	UBTF	KLF11	MALT1	TRIB2	TRIM25	SIX2	MLX	CD3EAP	GATA6	EMX1	CRTC1	PYDC1	SP100	ZMYND8	MAFG	SMAD2	TSHZ1	VSX2	ZFPM1	LITAF	MED24	NFATC1	JUNB	SMARCB1	PKNOX1	AATF	ZNF267	HOXB2	NFIC	AATF	CBFA2T3	SALL1	HMG20A	DACT1	NR2F2	HIF3A	ARRB2	USF2	GTF3C1	OCA2	SOX8	STAT5B	SNAI3	NCOR1	SOX9	FOSL2	IWS1	CD3EAP
ONECUT2	HNF1B	FZD2	TRIB2	NFATC1	OSR1	VEZF1	REL	ETV4	PPP1R13L	RBBP8	TLX2	GATAD2A	SIAH1	PER2	SNAI1	ASPSCR1	SMAD7	NFATC1	FOS	SNAI3	GTF3C1	NR1D1	CTDP1	NFIX	XBP1	SIK1	HNF1B	ORC6	HOXB7	CACTIN	TADA2A	TCF25	IRX3	BNC1	SIX6	UBE2I	PRKD2	CAMTA2	ETV2	CD19	KLF13	UBE2I	STAT5A	SCARF1	SREBF1	MAFG	ZFP36L2	ZEB2	PPP1R13L
NFATC1	MED24	NFE2L1	FOSL2	CTDP1	FOSL2	MED13	MEIS1	SOST	FOSB	ZNF521	ATOH8	URI1	ZNF423	SOX12	ADNP	FOXK2	TCF4	CTDP1	JDP2	TCF25	CD19	RARA	ADNP2	RFX1	PATZ1	PRMT2	PCGF2	SIAH1	HOXB9	RAX2	HNF1B	SCARF1	IRX5	ZSCAN2	SIX1	PKD1	NPAS1	HES7	DPF1	MAZ	MEIS2	TCEB2	MLX	HIC1	MAPK7	ASPSCR1	SIX2	NR4A2	FOSB
CTDP1	NR1D1	HOXB1	ZFP36L2	ADNP2	ZFP36L2	PRKCA	ARID5A	HDAC5	SIX5	KCTD1	ARID5A	USF2	NOD2	RBCK1	TSHZ2	ZNF750	RAX	ADNP2	ESRRB	SCARF1	MAPK3	JUP	ARID3A	NR2F6	ISX	XBP1	IKZF3	ZNF423	DLX4	VAV1	IKZF3	HIC1	NLRC5	KIF7	SIX4	TCEB2	DBP	PER1	ZNF225	MAPK3	THBS1	ZSCAN10	HDAC5	MNT	NLK	FOXK2	EPAS1	DLX1	SIX5
ADNP2	RARA	HOXB2	PRKCE	KLF16	SIX2	SOX9	NPAS2	UBTF	HIF3A	ZNF24	POU3F3	ETV2	CYLD	PCNA	ZNF217	L3MBTL4	TSHZ1	ARID3A	GSC	HIC1	SRCAP	KAT2A	KLF16	JUND	HMOX1	HMOX1	NR1D1	NOD2	TRIM25	SNAPC2	MED24	MNT	CSNK2A2	CRTC3	ESR2	ZSCAN10	MAMSTR	SREBF1	BCL3	SRCAP	GABPB1	ZNF205	UBTF	ARRB2	SEBOX	TGIF1	REL	DLX2	HIF3A
ARID3A	JUP	HOXB4	EPAS1	DOT1L	PRKCE	SPHK1	RFX8	NFE2L1	PRKD2	ZNF396	PAX8	NFKBID	IRX3	ID1	DIDO1	GATA6	NFATC1	TCF3	BCL11B	MNT	ORAI3	STAT5A	DOT1L	PBX4	MAFF	MAFF	RARA	CYLD	VEZF1	CERS4	NR1D1	MYBBP1A	SETD6	SOX8	ZBTB25	TFAP4	TEAD2	MAPK7	RELB	ZNF668	ONECUT1	CREBBP	FZD2	TP53	LHX1	GATA6	XPO1	SP3	PRKD2
TCF3	KAT2A	HOXB7	REL	NFIC	EPAS1	MAFG	IL1B	HOXB2	MEIS3	SMAD2	EN1	DPF1	IRX5	NCOA6	ZGPAT	KCTD1	CTDP1	KLF16	YY1	MYBBP1A	ZNF668	STAT3	NFIC	CEBPA	ATF4	ATF4	JUP	IRX5	TBX2	SMARCA4	RARA	ARRB2	HSF4	UBE2I	ZFP36L1	GLIS2	NR1H2	NLK	CD3EAP	ORC6	FOXB1	TFAP4	NFE2L1	PER1	PCGF2	RBBP8	PELI1	NAB1	ARHGAP35
ONECUT3	STAT5A	TRIM25	PELI1	TICAM1	FOXN2	ASPSCR1	EN1	HOXB4	DBP	SMAD7	GLI2	TGFB1	SETD6	PHF20	SLC2A4RG	SMAD7	ADNP2	NFIC	RCOR1	PELP1	SIAH1	PTRF	CACTIN	USF2	MKL1	TEF	STAT5A	NLRC5	TBX4	JUNB	JUP	GAS7	NFATC3	NTHL1	VSX2	USP7	ZNF808	NF1	FOSB	SIAH1	RORA	GLIS2	HOXB1	GAS7	MED24	ZNF521	MEIS1	STAT1	DBP
KLF16	STAT3	VEZF1	MEIS1	SNAPC2	STON1	FOXK2	GLI2	HOXB7	MAMSTR	SMAD4	IWS1	POU2F2	CBFB	TGIF2	GABPA	MBD1	ARID3A	RAX2	TRAF3	PER1	ZNF423	MLX	TICAM1	ETV2	SREBF2	SREBF2	STAT3	POLR2C	MED13	NFIX	KAT2A	SREBF1	CDH1	TCEB2	FOS	LITAF	ZNF320	LHX1	SIX5	ZNF423	SNAPC5	PRKCB	HOXB4	NCOR1	NR1D1	ZSCAN30	LBX2	SATB2	TEAD2
DOT1L	PTRF	SUPT4H1	LBX2	ZNF699	REL	TGIF1	ZEB2	TRIM25	NR1H2	TCF4	NR4A2	ZNF225	TRADD	STK4	RIPK4	ONECUT2	TCF3	PIAS4	SIVA1	GAS7	BRD7	ETV4	SNAPC2	NFKBID	NFAM1	NFAM1	MLX	CSNK2A2	PRKCA	RFX1	STAT5A	NF1	NFAT5	ZNF263	ESRRB	ERCC4	ZNF665	AATF	HIF3A	SALL1	SMAD6	MAZ	SPOP	UBB	RARA	ZNF24	KDM3A	CFLAR	ZNF836
AMH	MLX	TRIM37	TCF7L1	JUNB	XPO1	ANKRD30B	NR4A2	VEZF1	ZNF616	MALT1	DLX2	BCL3	CTCF	ZMYND8	SIK1	TNFRSF11A	ONECUT3	SIRT6	AKT1	SREBF1	NOD2	SOST	ECSIT	ZNF146	MAPK11	MAPK11	SOST	SETD6	SOX9	KLF2	STAT3	LHX1	ZFHX3	CREBBP	GTF2A1	CD19	ZNF628	HNF1B	PRKD2	IRX3	SMAD3	TBX6	TRIM25	SREBF1	JUP	SMAD7	ARID5A	KLF7	ZNF665
NFIC	ETV4	TBX2	ATOH8	NFIX	LBX2	ZNF521	DLX1	SUPT4H1	ZNF628	TSHZ1	SP3	RELB	PARD6A	UBE2V1	PTTG1IP	TSHZ1	KLF16	VAV1	CDCA4	MAPK7	CYLD	UBTF	JUNB	MAP3K10	BHLHE40	BHLHE40	HDAC5	CBFB	FOXJ1	NR2F6	PTRF	TADA2A	MAF	TFAP4	TTC8	MAZ	ZNF274	MED24	MEIS3	IRX5	SKOR1	MAPK3	VEZF1	MAPK7	STAT5A	SMAD4	NPAS2	GBX2	ZNF274
RAX2	SOST	PRKCA	KDM3A	KLF2	ATOH8	ZNF24	DLX2	TBX2	ZNF580	CTDP1	SP9	CD3EAP	NFATC3	CEBPB	PRMT2	SALL3	AMH	SNAPC2	MTA1	NLK	SALL1	FZD2	NFIX	TGFB1	IRAK2	IRAK2	UBTF	TRADD	FOXK2	JUND	MLX	HNF1B	CMIP	GLIS2	FOXN3	MAPK3	SOX11	NR1D1	CRX	C16orf80	PIAS1	SRCAP	SUPT4H1	NLK	STAT3	TCF4	RFX8	HES6	MZF1
PIAS4	UBTF	SOX9	ARID5A	NR2F6	KDM3A	ZNF396	SP3	TBX4	PEG3	ADNP2	HOXD10	FOSB	NFAT5	ADNP	LZTR1	NFATC1	NFIC	CERS4	OCA2	LHX1	IRX3	TBX21	KLF2	DEDD2	ATG7	ATG7	TBX21	E2F4	ZNF750	CRTC1	HDAC5	NEUROD2	TAF1C	USP7	GSC	SRCAP	ID2	RARA	DBP	CBFB	ARID3B	ZNF629	TRIM37	SEBOX	PTRF	MALT1	IL1B	TWIST2	SOX11
SIRT6	FZD2	RPTOR	NPAS2	JUND	ARID5A	SMAD2	NAB1	MED13	ZNF274	ARID3A	HOXD1	SIX5	ZNF19	NFATC2	SMARCB1	CTDP1	PIAS4	ICAM1	KLF13	AATF	POLR2C	NFE2L1	JUND	ZNF225	NR2C2	KAT2B	NFE2L1	CTCF	TGIF1	RFXANK	UBTF	IKZF3	IRF8	ATF7IP2	BCL11B	ZNF668	KLF11	JUP	TEAD2	PARD6A	SIN3A	ZNF668	TBX2	AATF	MLX	TNFRSF11A	EN1	HDAC4	ID2
VAV1	HOXB1	FOXK2	RFX8	GATAD2A	NPAS2	SMAD7	STAT1	PRKCA	ZSCAN22	KLF16	SATB2	PRKD2	ZFHX3	TSHZ2	PATZ1	ADNP2	VAV1	SMARCA4	GREM1	NR1D1	SETD6	HOXB1	PBX4	BCL3	KAT2B	CSRNP1	HOXB1	NFATC3	ANKRD30B	PBX4	TBX21	MED24	FOXF1	CIITA	YY1	KAT8	E2F6	STAT3	ZNF616	NFATC3	ISL2	KAT8	MED13	NEUROD2	SOST	TSHZ1	GLI2	SOX12	GRHL1
CERS4	HOXB7	TGIF1	IL1B	USF2	RFX8	TCF4	STAT4	BPTF	MYT1L	DOT1L	CFLAR	DBP	MAF	ZNF217	MAFF	ARID3A	SNAPC2	JUNB	MEIS2	RARA	CBFB	HOXB2	URI1	RELB	CSRNP1	CTNNB1	HOXB7	ZFP90	TCEB3B	CEBPG	NFE2L1	NR1D1	FOXL1	LITAF	RCOR1	ZNF423	MYCN	MEOX1	ZNF808	NFAT5	HMG20A	ZNF267	PRKCA	MED24	HDAC5	CTDP1	IWS1	MKKS	KLF11
JUNB	HOXB9	GATA6	ZEB2	NFKBID	GLI2	NFATC1	CFLAR	SOX9	ID2	NFIC	GBX2	MAMSTR	CMIP	DIDO1	MKL1	TCF3	CERS4	KLF1	CHP1	MLX	TRADD	HOXB4	CEBPA	ERCC2	CTNNB1	SCAP	TRIM25	NFAT5	SMAD2	USF2	HOXB1	RARA	ZFPM1	MKL2	TRAF3	SALL1	OSR1	HDAC5	ZNF83	ZFHX3	ZSCAN2	SIAH1	SOX9	NR1D1	FZD2	ARID3A	ZEB2	ID1	TRIB2
NFIX	DLX4	ZNF521	NR4A2	ZNF146	ZEB2	CTDP1	KLF7	SPHK1	KLF11	CACTIN	HES6	TEAD2	MBTPS1	GABPA	TEF	ONECUT3	ICAM1	NFIX	GABPB1	ETV4	CTCF	HOXB7	KCTD15	PPP1R13L	TLR9	PRKCD	VEZF1	ZFHX3	SMAD7	ETV2	HOXB4	KAT2A	SNAI3	PLA2G10	SIVA1	IRX3	FOSL2	UBTF	ZNF320	MAF	CRTC3	ZNF423	FOXK2	RARA	SP2	NFIC	NR4A2	PHF20	OSR1
RFX1	HLF	SMAD2	DLX1	MAP3K10	NR4A2	ADNP2	SP100	MAFG	E2F6	TICAM1	PER2	NR1H2	IRF8	BACH1	TCF20	KLF16	JUNB	RFX1	ONECUT1	SOST	NFATC3	HOXB9	NFKBID	FOSB	PRKCD	WNT5A	MED13	MAF	ONECUT2	DPF1	HOXB7	STAT5A	CBFA2T3	PLK1	AKT1	IRX5	ZFP36L2	FZD2	NLRP12	CMIP	SOX8	CYLD	TGIF1	JUP	NFE2L1	TICAM1	TBR1	MAFB	FOSL2
KLF2	TRIM25	SMAD7	DLX2	TGFB1	DLX2	ARID3A	PER2	ASPSCR1	TRIB2	SNAPC2	SOX12	SPIB	FOXF1	PKNOX1	PPARA	AMH	NFIX	NR2F6	FOXB1	UBTF	CDH1	HOXB13	ZNF146	SIX5	NFKBIZ	NFKBIZ	BPTF	CMIP	RAX	POU2F2	TRIM25	PTRF	TCF25	PRKCB	CDCA4	POLR2C	PRKCE	SP2	ZNF628	TAF1C	UBE2I	SALL1	GATA6	STAT5B	HOXB1	SNAPC2	CSRNP3	STK4	ZFP36L2
NR2F6	VEZF1	TCF4	SP3	ZNF225	CDCA7	DOT1L	TWIST2	FOXK2	MYCN	JUNB	RBCK1	ZNF83	FOXL1	SIK1	RAF1	NFIC	RFX1	JUND	RORA	FZD2	NFAT5	KAT7	ZFP82	PRKD2	ZBTB20	GSK3B	SOX9	TAF1C	TNFRSF11A	BCL3	VEZF1	ETV4	SCARF1	ZKSCAN2	BRF1	HSF4	MEIS1	NFE2L1	FIZ1	IRF8	TCEB2	IRX3	ZNF521	STAT3	HOXB2	JUNB	DLX2	ZMYND8	SIX2
JUND	TRIM37	MALT1	NAB1	BCL3	SP3	NFIC	SOX12	TGIF1	OSR1	NFIX	OVOL2	ZNF665	ZFPM1	PTTG1IP	KAT2B	CACTIN	KLF2	GATAD2A	SNAPC5	SP2	WWP2	DLX4	ZNF260	NPAS1	GSK3B	ZNF148	FOXJ1	IRF8	TSHZ1	RELB	TBX2	HDAC5	HIC1	GTF3C1	MTA1	PARD6A	TCF7L1	HOXB1	ZNF274	FOXF1	ZSCAN10	IRX5	ZNF24	PTRF	HOXB4	NFIX	SP3	CEBPB	EPAS1
CRTC1	TBX2	NFATC1	STAT1	RELB	SP9	PIAS4	ID1	GATA6	FOSL2	KLF2	INSM1	ZNF274	SNAI3	PRMT2	EOMES	RAX2	JUND	ZNF429	SMAD6	HOXB1	ZFHX3	DLX3	MAP3K10	MEIS3	ZNF148	CLDN18	MAFG	ZFPM1	SALL3	CD3EAP	MED13	UBTF	MNT	CD19	OCA2	NFATC3	KDM3A	HOXB2	ZSCAN22	FOXL1	CREBBP	POLR2C	SMAD2	MLX	PHB	KLF2	NAB1	NFATC2	GTF2A1L
ZNF429	MED13	CTDP1	SATB2	ERCC2	NAB1	TICAM1	FOXS1	RBBP8	ALK	NR2F6	NKX2-2	ZNF446	CBFA2T3	XBP1	CSRNP1	SIRT6	CRTC1	URI1	SMAD3	HOXB4	WWOX	TRIM25	ETHE1	TEAD2	ZBTB38	ZBTB38	ASPSCR1	SNAI3	NFATC1	PPP1R13L	BPTF	TBX21	MYBBP1A	MAZ	KLF13	ZFHX3	GLI2	HOXB4	MZF1	ZFPM1	TFAP4	CSNK2A2	SMAD7	UBTF	DLX3	JUND	STAT1	ZNF217	REL
URI1	PRKCA	ADNP2	CFLAR	CD3EAP	CFLAR	JUNB	PHF20	ZNF521	ZFP36L2	JUND	FOXA2	MZF1	TCF25	HMOX1	ZNF621	TICAM1	GATAD2A	KCTD15	SKOR1	HOXB7	MAF	VEZF1	ZNF225	ZNF83	TSC22D2	TSC22D2	FOXK2	CBFA2T3	CTDP1	FOSB	SOX9	HOXB2	ARRB2	SRCAP	MEIS2	WWOX	TFCP2L1	HOXB7	MYT1L	SNAI3	GLIS2	SETD6	TCF4	FZD2	HLF	GATAD2A	STAT4	BMP7	PELI1
TSHZ3	BPTF	ARID3A	SUMO1	PPP1R13L	KLF7	NFIX	MAFB	KCTD1	SIX3	PBX4	FOXS1	ID2	BHLHA9	EP300	PRKCD	CERS4	TSHZ3	ETV2	PIAS1	HOXB9	ATMIN	TBX2	BCL3	ZNF628	SHOX2	MYNN	TGIF1	TCF25	ADNP2	SIX5	FOXJ1	HOXB4	POLR2A	ZNF668	GABPB1	MAF	IWS1	HOXB13	SOX11	TCF25	USP7	CBFB	MALT1	NFE2L1	TRIM25	TSHZ3	SATB2	PSMA7	LBX2
CEBPA	SOX9	KLF16	KLF7	FOSB	SP100	RFX1	ZHX3	ZNF396	PRKCE	TSHZ3	COMMD7	GRHL1	SCARF1	TEF	FOXP1	SMARCA4	CEBPG	NFKBID	SIN3A	DLX4	CMIP	MED13	RELB	ZNF274	MLF1	ZNF639	RBBP8	SCARF1	ARID3A	PRKD2	SPHK1	HOXB5	HES7	PYDC1	ONECUT1	CMIP	ZEB2	KAT7	ID2	SCARF1	ERCC4	PARD6A	TSHZ1	HOXB1	VEZF1	KCTD15	CFLAR	GATA5	KDM3A
CEBPG	CDK3	DOT1L	METTL21A	SIX5	TWIST2	KLF2	STK4	SMAD2	EPAS1	USF2	E2F1	KLF11	HIC1	SREBF2	NFKBIZ	JUNB	ZNF302	DPF1	ISL2	HLF	IRF8	PRKCA	PPP1R13L	ID2	MYNN	TP63	ZNF521	HIC1	TCF3	MEIS3	ASPSCR1	HOXB7	GAS7	SIAH1	ZNF280D	FOXF1	NR4A2	DLX4	KLF11	HIC1	ZKSCAN2	NFATC3	NFATC1	HOXB2	SUPT4H1	ETV2	KLF7	TCFL5	RFX8
KCTD15	FOXJ1	CACTIN	XRCC5	PRKD2	SOX12	NR2F6	ZMYND8	SMAD7	REL	NFKBID	EDEM2	TRIB2	MNT	TCF20	BBX	NFIX	USF2	TGFB1	HMG20A	TRIM25	FOXF1	BPTF	FOSB	KLF11	ZNF639	HES1	KCTD1	MNT	ONECUT3	DBP	FOXK2	HLF	UBB	ZNF423	FOXB1	FOXL1	CERS6	HLF	E2F6	MNT	CD19	ZFP90	CTDP1	HOXB4	TBX2	ZNF345	SP100	SLC2A4RG	IL1B
ZNF30	SPHK1	PIAS4	PER2	NPAS1	ID1	JUND	PTGIS	SMAD4	MEIS1	ZNF146	PHF20	OSR1	MYBBP1A	IRAK2	GSK3B	RFX1	NFKBID	POU2F2	MORF4L1	VEZF1	FOXC2	SOX9	ERCC1	TRIB2	SOX2	CTBP1	ZNF397	MYBBP1A	KLF16	NR1H2	TGIF1	TRIM25	SREBF1	NOD2	RORA	ZFPM1	DLX2	TRIM25	MYCN	ARRB2	MAZ	CDH1	ADNP2	HOXB7	MED13	TGFB1	PER2	BACH1	PAX8
USF2	MAFG	TICAM1	TWIST2	DBP	NCOA6	GATAD2A	UBE2V1	TCF4	KDM3A	TGFB1	MAFB	FOSL2	ARRB2	SATB1	GATA2	KLF2	ZNF345	ETHE1	ARNT2	SUPT4H1	FOXL1	CDK3	SIX5	OSR1	HES1	TNIP2	ZNF24	ARRB2	AMH	SPIB	L3MBTL4	VEZF1	MAPK7	CYLD	SMAD6	TCF25	CDCA7	VEZF1	OSR1	HES7	SRCAP	NFAT5	ARID3A	HLF	PRKCA	ZNF155	TWIST2	SIM2	GLI2
ETV2	ASPSCR1	SNAPC2	SOX12	TEAD2	PHF20	KCTD15	CEBPB	TSHZ1	GLI2	DEDD2	ZHX3	ZFP36L2	PER1	KAT2B	TSC22D2	NR2F6	ZNF383	ZNF225	IL16	TBX2	ZFPM1	FOXJ1	PRKD2	FOSL2	ADD1	HTT	SMAD2	CAMTA2	NFIC	ZSCAN18	KCTD1	TBX2	LHX1	SALL1	SMAD3	SCARF1	SP3	SUPT4H1	NCOA1	PER1	ORAI3	ZFHX3	KLF16	TRIM25	BPTF	ZNF235	SOX12	ETS2	IWS1
NFKBID	FOXK2	ICAM1	BCL2L1	ZNF808	MAFB	USF2	ZNF217	NFATC1	ZEB2	ZNF224	MYBL2	SIX3	GAS7	CSRNP1	SHOX2	JUND	ZNF780B	BCL3	ZSCAN2	TBX4	SNAI3	RPTOR	NPAS1	ZFP36L2	HTT	RBPJ	SMAD7	POLR2A	SIRT6	ZSCAN22	SMAD2	MED13	TADA2A	IRX3	MAP2K5	HIC1	STAT4	TBX2	FOSL2	GAS7	ZNF668	MAF	NFIC	VEZF1	SOX9	BCL3	PRNP	SIK1	ZEB2
OVOL3	TGIF1	JUNB	NCOA6	ZNF83	ZHX3	NFKBID	PSMA7	CTDP1	NR4A2	ZNF225	HNF4A	PRKCE	UBB	RASSF1	MECOM	URI1	TGFB1	RELB	KIF7	PRKCA	TCF25	MAFG	CARD8	SIX2	MSX1	KLF3	TCF4	PER1	VAV1	MYT1L	SMAD7	BPTF	HNF1B	IRX5	SKOR1	MNT	SATB2	MED13	MTA3	SREBF1	KAT8	CMIP	PIAS4	TRIM37	SPHK1	PPP1R13L	MKKS	PTTG1IP	NR4A2
ZFP82	KCTD1	NFIX	PHF20	ZNF320	STK4	MAP3K10	TCEA2	ADNP2	DLX2	BCL3	RBPJL	EPAS1	SREBF1	TLR9	MYNN	TSHZ3	POU2F2	FOSB	MESP1	BPTF	BHLHA9	ASPSCR1	DBP	PRKCE	ZNF518B	APBB2	MALT1	GAS7	SNAPC2	ID2	ONECUT2	SOX9	NEUROD2	C16orf80	PIAS1	PELP1	KLF7	PRKCA	ZFP36L2	MAPK7	SIAH1	FOXF1	TICAM1	TBX2	MAFG	FOSB	FOXA2	LZTR1	DLX2
ZFP30	SMAD2	KLF2	TGIF2	ZNF628	ZMYND8	TGFB1	BACH1	ARID3A	SP3	RELB	ZMYND8	OTX1	MAPK7	TMF1	ZNF639	CEBPG	ETHE1	SIX5	CRTC3	SOX9	HIC1	FOXK2	ZNF83	EPAS1	NKX3-2	TXK	TNFRSF11A	UBB	CERS4	TAF1B	TSHZ1	FOXJ1	RARA	CSNK2A2	ARID3B	ZBTB4	METTL21A	SOX9	SIX3	NLK	ZNF423	FOXC2	SNAPC2	TBX4	FOXK2	SIX5	ID1	SMARCB1	SP3
DPF1	SMAD7	JUND	MAFB	ZNF274	SNAI1	ETHE1	ETS2	TCF3	HOXD10	CD3EAP	SNAI1	EMX1	NLK	FOXP1	BCL6	KCTD15	BCL3	FOXA3	SOX8	FOXJ1	MNT	TGIF1	ZNF628	FOXN2	RBPJ	CLOCK	TSHZ1	SREBF1	SMARCA4	KLF11	SALL3	SPHK1	KAT2A	SETD6	SIN3A	TP53	PAX3	FOXJ1	PRKCE	SEBOX	NOD2	ZFPM1	JUNB	PRKCA	TGIF1	PRKD2	FOXS1	XBP1	NAB1
DEDD2	ONECUT2	GATAD2A	ZHX3	ZSCAN22	UBE2V1	ZNF225	PKNOX1	KLF16	HOXD3	PPP1R13L	UBE2V1	EGR4	SEBOX	MINA	HES1	ZNF30	RELB	HIF3A	UBE2I	SPHK1	MYBBP1A	GATA6	ZNF274	MEIS1	KLF3	REST	NFATC1	MAPK7	JUNB	MYCN	NFATC1	MAFG	STAT5A	NFATC3	ISL2	PER1	HES6	SPHK1	STON1	LHX1	SALL1	SNAI3	NFIX	SOX9	GATA6	ARHGAP35	E2F1	LIF	STAT1
BCL3	MALT1	TSHZ3	STK4	ZNF446	CEBPB	BCL3	SIK1	NFIC	NAB1	FOSB	CEBPB	TLX2	NF1	NFKBIZ	RNF4	USF2	CD3EAP	PRKD2	NTHL1	MAFG	PELP1	KCTD1	ZSCAN22	LBX2	REST	ANXA3	CTDP1	NLK	NFIX	OSR1	CTDP1	ASPSCR1	STAT3	CDH1	HMG20A	SREBF1	PER2	MAFG	PELI1	HNF1B	IRX3	CBFA2T3	KLF2	RPTOR	ZNF521	CARD8	PHF20	PATZ1	SATB2
RELB	TNFRSF11A	KCTD15	ZMYND8	MZF1	ADNP	RELB	PTTG1IP	JUNB	SATB2	SIX5	ADNP	ATOH8	AATF	BBX	RBPJ	ETV2	FOSB	ARHGAP35	ZNF205	ASPSCR1	SOX15	SMAD2	MZF1	KDM3A	POLR2B	ATOH1	ADNP2	ZNF207	RFX1	FOSL2	ADNP2	FOXK2	MLX	NFAT5	MORF4L1	NLK	TWIST2	ASPSCR1	MEIS1	MED24	IRX5	TCF25	NR2F6	MAFG	TAF4B	MAMSTR	TGIF2	RBFOX2	CFLAR
CD3EAP	NFATC1	USF2	PTGIS	ID2	NFATC2	ERCC2	PRMT2	NFIX	CFLAR	DBP	NFATC2	KDM3A	HNF1B	ZBTB20	KLF3	NFKBID	SIX5	CARD8	CREBBP	FOXK2	HES7	SMAD7	ID2	ARID5A	HNRNPD	NFKB1	ARID3A	LHX1	KLF2	MTA3	ARID3A	ZNF750	HDAC5	WWP2	ARNT2	LHX1	SOX12	FOXK2	EMX1	NR1D1	POLR2C	BHLHA9	JUND	FOXK2	KCTD1	TEAD2	MAFB	MAFF	KLF7
FOSB	CTDP1	NFKBID	UBE2V1	TRIB2	ZNF217	CD3EAP	LIF	RFX1	KLF7	MAMSTR	SALL4	ZNF2	NEUROD2	GSK3B	TXK	DPF1	PRKD2	DBP	TFAP4	TGIF1	GAS7	ONECUT2	KLF11	NPAS2	NFKB1	NEUROG2	TCF3	AATF	NR2F6	ZFP36L2	TCF3	TGIF1	UBTF	ZFHX3	BNC1	HNF1B	ID1	ZNF750	EGR4	RARA	HSF4	SCARF1	GATAD2A	TGIF1	ZNF396	ZNF83	STK4	ATF4	CREB1
SIX5	ADNP2	ZNF146	CEBPB	OSR1	TFAP2C	PPP1R13L	PATZ1	KLF2	CREB1	TEAD2	ZNF217	ARID5A	MED24	ZXDC	GSX2	TGFB1	ARHGAP35	RUVBL2	GLIS2	GATA6	ZNF18	MALT1	TRIB2	RFX8	NEUROG2	TLR2	ONECUT3	TADA2A	JUND	SIX3	ONECUT3	L3MBTL4	HOXB1	WWOX	KIF7	NEUROD2	COMMD7	TGIF1	LBX2	JUP	PARD6A	HIC1	TSHZ3	GATA6	SMAD2	ZNF665	ZMYND8	TEF	SP140
HIF3A	ARID3A	MAP3K10	ADNP	NCOA1	TAF4	FOSB	HMOX1	NR2F6	METTL21A	ZNF808	TFAP2C	POU3F3	NR1D1	ZBTB38	CLOCK	POU2F2	DBP	ZNF577	USP7	RBBP8	SREBF1	CTDP1	OSR1	IL1B	ELF2	IRF2	KLF16	HNF1B	CRTC1	PRKCE	NFIC	GATA6	HOXB2	MAF	NR2F2	MED24	NCOA6	GATA6	KDM3A	KAT2A	NFATC3	MNT	KCTD15	RBBP8	SMAD7	ZNF628	SNAI1	SREBF2	SP100
PRKD2	POLR2E	TGFB1	NFATC2	FOSL2	DIDO1	SIX5	MAFF	JUND	XRCC5	ZNF83	BMP7	IL1B	RARA	TSC22D2	REST	BCL3	MAMSTR	ZNF628	CIITA	KCTD1	MAPK7	ARID3A	FOSL2	EN1	HMGB2	AHRR	NFIC	MED24	RFXANK	EPAS1	PIAS4	ZNF521	HOXB4	CMIP	SOX8	NR1D1	PHF20	RBBP8	ARID5A	STAT5A	NFAT5	MYBBP1A	USF2	ZNF521	TCF4	ZNF274	UBE2V1	TCF20	PER2
DBP	TCF3	ZNF225	ZNF217	ZFP36L2	SLC2A4RG	PRKD2	ATF4	GATAD2A	FEV	ZNF665	TAF4	SPOPL	JUP	SHOX2	HNRNPD	CD3EAP	NR1H2	FIZ1	LITAF	SMAD7	NLK	TCF3	ZFP36L2	GLI2	IRF2	MRPL36	SIRT6	NR1D1	GATAD2A	REL	SIRT6	KCTD1	HOXB5	IRF8	UBE2I	RARA	TGIF2	ZNF521	EN1	MLX	ZFHX3	PELP1	ZNF146	ZNF397	MALT1	MZF1	CEBPB	PPARA	SOX12
NR1H2	ONECUT3	BCL3	TAF4	EPAS1	BACH1	NPAS1	EP300	URI1	PAX3	ZNF628	GATA5	ZEB2	STAT5B	MYNN	NFKB1	FOSB	SPIB	ZNF274	MKL2	TCF4	SEBOX	ONECUT3	SIX2	IWS1	AHRR	DAP	TICAM1	RARA	CEBPG	XPO1	TICAM1	SMAD2	HOXB7	FOXF1	NTHL1	JUP	RBL1	KCTD1	GLI2	ETV4	MAF	TP53	ZNF260	ZNF24	TSHZ1	SOX11	NFATC2	BHLHE40	PRNP
SPIB	KLF16	RELB	PSMA7	FOXN2	PKNOX1	MEIS3	TEF	TSHZ3	SP110	ZNF274	TCFL5	NR4A2	STAT5A	ZNF639	LEF1	SIX5	ZFP28	MYT1L	PRKCB	ONECUT2	AATF	KLF16	EPAS1	ZEB2	MRPL36	FAM105B	VAV1	JUP	USF2	OTX1	VAV1	SMAD7	HOXB9	FOXL1	PKD1	STAT5B	STK4	ZNF24	TFCP2L1	MEOX1	CMIP	HES7	DPF1	SMAD2	SALL3	ID2	SALL4	CAMK1	ID1
ZNF135	NFIC	ERCC2	SLC2A4RG	REL	PTTG1IP	DBP	PPARA	KCTD15	GBX2	MZF1	SLC2A4RG	TBR1	STAT3	BCL6	NEUROG2	HIF3A	ZSCAN4	SOX11	GTF3C1	TNFRSF11A	TADA2A	DOT1L	FOXN2	NR4A2	SUB1	SUB1	SNAPC2	KAT2A	ETV2	EMX1	SNAPC2	RAX	HLF	ZFPM1	ZSCAN10	STAT3	ZMYND8	SMAD2	IWS1	UBTF	FOXF1	SREBF1	TGFB1	SMAD7	CTDP1	GRHL1	ZNF217	EOMES	FOXS1
ZSCAN18	CREB3L3	PPP1R13L	BACH1	MEIS1	PRMT2	MAMSTR	MAPK11	USF2	HES6	SOX11	TCEA2	DLX1	MLX	HES1	CCRN4L	PRKD2	ZSCAN18	ID2	CD19	TSHZ1	CSF3	NFIC	RPS27A	DLX1	ZNF131	GPBP1	CERS4	STAT5B	NFKBID	LBX2	CERS4	TNFRSF11A	TRIM25	SNAI3	ZNF263	ETV4	SNAI1	SMAD7	ZEB2	FZD2	FOXC2	SEBOX	ZNF225	TCF4	ADNP2	TRIB2	TAF4	CSRNP1	NCOA6
ZNF274	TICAM1	FOSB	PKNOX1	TCF7L1	LZTR1	TEAD2	BHLHE40	ETV2	SOX12	ID2	MYT1	DLX2	SOST	RNF4	ELF2	NPAS1	ZNF274	TAF1B	MAZ	SALL3	MED24	CACTIN	REL	DLX2	ENC1	ENC1	ICAM1	STAT5A	POLR2I	ARID5A	ICAM1	TSHZ1	VEZF1	CBFA2T3	CREBBP	SOST	CEBPB	SMAD4	NR4A2	SP2	FOXL1	NF1	BCL3	MALT1	ARID3A	OSR1	PSMA7	RASSF1	PHF20
ZNF446	VAV1	SIX5	SIK1	KDM3A	HMOX1	ZNF83	ATG7	NFKBID	MAVS	KLF11	SIM2	SP3	UBTF	HTT	NAA15	MEIS3	ZNF446	KLF11	TBX6	NFATC1	NR1D1	TICAM1	XPO1	SP3	MEF2C	MEF2C	JUNB	STAT3	DPF1	POU3F3	JUNB	SALL3	TRIM37	TCF25	TFAP4	HDAC5	ADNP	TCF4	SP5	HOXB1	ZFPM1	LHX1	RELB	NFATC1	TCF3	FOSL2	BACH1	WNT5A	TGIF2
MYT1L	SNAPC2	PRKD2	PTTG1IP	NPAS2	MAFF	ZNF320	KAT2B	ZNF146	PRNP	TRIB2	ETS2	ATF2	TBX21	RBPJ	NR3C2	DBP	MZF1	TRIB2	MAPK3	CTDP1	RARA	VAV1	MEIS1	SP9	IRF1	FER	NFIX	MLX	POU2F2	TFCP2L1	KLF1	NFATC1	TBX2	BHLHA9	GLIS2	UBTF	NFATC2	MALT1	DLX1	HOXB4	SNAI3	TADA2A	PPP1R13L	CTDP1	KLF16	ZFP36L2	ETS2	FOXP1	MAFB
SOX11	SMARCA4	ARHGAP35	PRMT2	RFX8	ATF4	ZNF628	CSRNP1	ZFP82	INSM1	OSR1	RIPK4	EVX2	HOXB1	KLF3	IRF2	TEAD2	ID2	MYCN	SRCAP	ADNP2	ETV4	SNAPC2	TCF7L1	SATB2	AFF4	IRF1	RFX1	ETV4	ETHE1	IWS1	NFIX	CTDP1	TBX4	SCARF1	USP7	FZD2	TSHZ2	TSHZ1	SP3	HOXB7	CBFA2T3	NEUROD2	FOSB	ADNP2	DOT1L	SIX2	RIPK4	BBX	MYBL2
ID2	JUNB	NPAS1	LZTR1	IL1B	EP300	ZNF274	RASSF1	ZNF345	ID1	FOSL2	PKNOX1	HOXD8	HOXB2	TXK	DAP	NR1H2	TAF1B	OSR1	ZNF668	ARID3A	MEOX1	CERS4	KDM3A	CFLAR	EGR1	EGR1	KLF2	HDAC5	BCL3	ZEB2	RFX1	ADNP2	MED13	HIC1	LITAF	NFE2L1	ZNF217	SALL3	NEUROD1	VEZF1	TCF25	MED24	SIX5	ARID3A	NFIC	EPAS1	PKNOX1	KLF15	STK4
TAF1B	KLF2	CARD8	LIF	PAX8	TEF	ID2	TLR9	MAP3K10	PLAGL2	ZFP36L2	SIK1	NAB1	HOXB5	HNRNPD	FAM105B	SPIB	GRHL1	FOSL2	ZNF267	POLR2E	SOST	JUNB	ARID5A	KLF7	HDAC3	PURA	NR2F6	UBTF	RELB	NR4A2	KLF2	ARID3A	BPTF	MNT	ERCC4	HOXB1	DIDO1	NFATC1	NAB1	TBX2	SCARF1	NR1D1	PRKD2	KLF16	PIAS4	FOXN2	SIK1	GATA2	EYA2
KLF11	NR2F6	DBP	PATZ1	EN1	PPARA	KLF11	PRKCD	TGFB1	NCOA6	PRKCE	PATZ1	SATB2	HOXB7	NFKB1	ZNF622	ZNF665	KLF11	ZFP36L2	SIAH1	TCF3	HDAC5	NFIX	NPAS2	SP100	NR3C1	NR3C1	JUND	TBX21	FOSB	DLX2	JUND	TCF3	SOX9	MYBBP1A	CD19	HOXB2	BACH1	CTDP1	STAT1	TBX4	HIC1	JUP	ARHGAP35	NFIC	TICAM1	REL	PRMT2	ZBTB38	ZMYND8
MYCN	JUND	MAMSTR	HMOX1	GLI2	MAPK11	TRIB2	WNT5A	ZNF225	EDEM2	EPAS1	MAFF	CFLAR	PHB	LEF1	DROSHA	DPRX	MYCN	SIX2	ZNF423	ONECUT3	UBTF	RFX1	RFX8	GBX2	PPARGC1B	PPARGC1B	PBX4	NFE2L1	SIX5	SP3	CRTC1	ONECUT3	FOXJ1	ARRB2	MAZ	HOXB4	ERG	ADNP2	CFLAR	BPTF	MNT	KAT2A	NPAS1	PIAS4	SNAPC2	XPO1	LZTR1	ZIC1	PTGIS
OSR1	CRTC1	TEAD2	RBFOX2	TFCP2L1	BHLHE40	FOSL2	FOXP1	BCL3	PHF20	STON1	TEF	KLF7	DLX4	CCRN4L	SUB1	ZNF835	OSR1	RPS27A	BRD7	KLF16	FZD2	KLF2	EN1	PER2	EBF1	EBF1	URI1	HOXB1	PRKD2	SP9	URI1	KLF16	MAFG	HES7	SRCAP	HOXB7	ETS2	ARID3A	KLF7	SOX9	SOX15	STAT5B	DBP	TICAM1	ZNF699	OTX1	MAPK1	TSC22D2	UBE2V1
NCOA1	GATAD2A	ZNF83	MAFF	SPOPL	ATG7	ZFP36L2	NFKBIZ	RELB	TGIF2	REL	SREBF2	PAX3	HLF	ELF2	GPBP1	PEG3	FOSL2	REL	NOD2	DOT1L	NFE2L1	NR2F6	GLI2	TWIST2	PTTG1	CREBRF	KCTD15	HOXB2	NPAS1	EVX2	USF2	AMH	ASPSCR1	PER1	ZNF629	HOXB9	PKNOX1	KLF16	METTL21A	FOXJ1	PER1	STAT3	MAMSTR	SNAPC2	ICAM1	PELI1	LIF	SHOX2	CEBPB
FOSL2	URI1	ZNF320	ATF4	ZEB2	XPC	SIX2	ZBTB20	PPP1R13L	RBL1	PELI1	TCF20	SP110	TRIM25	NR3C2	CDK7	ZNF135	MTA3	XPO1	SALL1	AMH	HOXB2	JUND	TFCP2L1	SOX12	CREBRF	MAPK9	ZNF302	HOXB4	DBP	NAB1	ETV2	NFIC	FOXK2	GAS7	PYDC1	DLX4	PTTG1IP	TICAM1	PAX3	CARD14	GAS7	PTRF	TEAD2	ZNF699	JUNB	MEIS1	PATZ1	MECOM	ADNP
MTA3	TSHZ3	ZNF665	EP300	NR4A2	KAT2B	PRKCE	KLF15	FOSB	ZHX3	MEIS1	PPARA	HES6	VEZF1	IRF2	FOXD1	ZNF274	ZFP36L2	MEIS1	IRX3	NFIC	HOXB4	CRTC1	IWS1	PRNP	IRF4	TRIM52	USF2	HOXB7	TEAD2	SATB2	NFKBID	SIRT6	ZNF750	SREBF1	SIAH1	TRIM25	PRMT2	CERS4	HES6	MAFG	SREBF1	MLX	ZNF83	JUNB	NFIX	ATOH8	HMOX1	MYNN	NFATC2
ZFP36L2	CEBPG	ZNF628	TEF	DLX1	THRB	EPAS1	GATA2	SIX5	MYBL2	TCF7L1	MAPK11	SOX12	TBX4	MRPL36	BTF3	MYT1L	SIX3	LBX2	IRX5	TICAM1	HOXB7	GATAD2A	SPOPL	ID1	RIPK1	IRF4	ETV2	HOXB9	NR1H2	CFLAR	POLR2I	VAV1	TGIF1	MAPK7	ZNF423	TBX2	SMARCB1	SMARCA4	PER2	ASPSCR1	NLK	ETV4	ZNF320	KLF2	KLF2	ARID5A	RBFOX2	BCL6	SALL4
SIX2	KCTD15	ZNF274	MAPK11	DLX2	EOMES	FOXN2	ZBTB38	PRKD2	STK4	ATOH8	BHLHE40	RBCK1	MED13	DAP	JMY	SOX11	PRKCE	ATOH8	IRX6	CERS4	PHB	URI1	ZEB2	FOXS1	CDYL	RIPK1	NFKBID	HLF	SPIB	CREB1	MAP3K10	CERS4	L3MBTL4	NLK	BRD7	PRKCA	PATZ1	ECSIT	TWIST2	FOXK2	LHX1	MEOX1	ZNF665	JUND	NR2F6	NPAS2	MAFF	HES1	ZNF217
EPAS1	ZNF302	ZSCAN22	BHLHE40	SP3	CSRNP1	STON1	TSC22D2	DBP	CD40	KDM3A	HDAC11	SCRT2	BPTF	FAM105B	IL5	ID2	EPAS1	KDM3A	BBS2	ZNF699	KAT7	TSHZ3	NR4A2	NCOA6	RREB1	CDYL	POLR2I	TRIM25	ZNF665	METTL21A	POU2F2	ICAM1	GATA6	FOXN1	CYLD	BPTF	HMOX1	JUNB	MKKS	TGIF1	AATF	HDAC5	ZNF628	GATAD2A	JUND	RFX8	ATF4	DGKQ	TFAP2C
OTX1	USF2	MZF1	ATG7	NAB1	RASSF1	PELI1	MECOM	MAMSTR	ZMYND8	ARID5A	NR1D2	PRNP	SOX9	ZNF622	AFF4	GRHL1	REL	ARID5A	NLRC5	JUNB	DLX3	CEBPG	DLX1	EDEM2	HIVEP1	HIVEP1	ZNF260	VEZF1	ZSCAN18	PAX3	DEDD2	JUNB	ZNF521	SUPT6H	SALL1	SOX9	RBFOX2	NFIX	E2F1	GATA6	TADA2A	UBTF	ZNF274	TSHZ3	GATAD2A	POU3F3	EP300	TACC3	TAF4
EMX1	ETV2	SOX11	UBP1	SATB2	TLR9	MEIS1	MYNN	TEAD2	PTGIS	NPAS2	CSRNP1	NKX2-4	FOXJ1	SUB1	TCF7	KLF11	XPO1	IL1B	POLR2C	NFIX	TRIM25	KCTD15	DLX2	PHF20	E2F3	E2F3	MAP3K10	TRIM37	ZNF274	HES6	ETHE1	NFIX	KCTD1	LHX1	RBL2	FOXJ1	MAFF	RFX1	EDEM2	ZNF521	HNF1B	TBX21	SOX11	ZNF302	ZNF93	FHL2	TEF	RNF4	BACH1
LBX2	NFKBID	ID2	CSRNP1	CFLAR	WNT5A	TCF7L1	MAP3K13	ATF5	SNAI1	RFX8	PRKCD	NKX2-2	RPTOR	ZNF131	EGR1	TRIB2	OTX1	TFCP2L1	C16orf80	RFX1	VEZF1	USF2	SP3	TGIF2	SOX4	TRIM38	POU2F2	MED13	MYT1L	TWIST2	BCL3	RFX1	SMAD7	HNF1B	IRX3	MAFG	ATF4	NR2F6	PHF20	KCTD1	NEUROD2	SP6	ID2	USF2	URI1	IL1B	SREBF2	MSX1	SIM2
ATOH8	ZNF461	KLF11	WNT5A	KLF7	FOXP1	ATOH8	BCL6	ZNF616	UBE2V1	IL1B	WNT5A	NCOA6	MAFG	GPBP1	PURA	MYCN	TCF7L1	IWS1	CSNK2A2	KLF2	SUPT4H1	NFKBID	STAT1	MAFB	ABT1	TRIM27	ETHE1	PRKCA	SOX11	HDAC4	RELB	KLF2	ONECUT2	MED24	IRX5	ASPSCR1	EP300	JUND	TGIF2	ZNF397	NR1D1	HOXB1	KLF11	ETV2	CEBPG	PAX8	PPARA	RBPJ	ETS2
ARID5A	DPF1	TRIB2	FOXP1	METTL21A	NFKBIZ	KDM3A	HES1	ZNF83	CEBPB	PAX8	FOXP1	PHF20	ASPSCR1	CDK7	NR3C1	OSR1	ATOH8	ZEB2	SETD6	NR2F6	TBX2	ZFP82	STAT4	ZHX3	TRIM27	TRIM26	ZNF225	BPTF	ID2	SOX12	CD3EAP	NR2F6	RAX	RARA	IRX6	FOXK2	TEF	GATAD2A	MYBL2	SMAD2	RARA	HOXB2	TRIB2	ZFP82	KCTD15	EN1	BHLHE40	KLF3	PKNOX1
NPAS2	ZNF780B	OSR1	ZBTB20	SP100	ZBTB20	ARID5A	ADD1	ZNF665	ADNP	EN1	NFKBIZ	STK4	FOXK2	FOXD1	MAPK9	FOSL2	ARID5A	NR4A2	CBFB	JUND	TBX4	ZNF260	SATB2	STK4	TNF	TNF	BCL3	SOX9	KLF11	RBCK1	PPP1R13L	JUND	TNFRSF11A	KAT2A	NLRC5	TGIF1	XRCC6	TSHZ3	STK4	SMAD7	JUP	HOXB4	OSR1	MAP3K10	USF2	GLI2	ATG7	APBB2	SIK1
POU3F3	MAP3K10	FOSL2	KLF15	PER2	KLF15	NPAS2	HTT	ZNF628	TSHZ2	GLI2	GSK3B	ZMYND8	TGIF1	CCNH	FOXC1	ZFP36L2	IWS1	CERS6	CTCF	URI1	PRKCA	DPF1	CFLAR	ZMYND8	HMGA1	DAXX	RELB	FOXJ1	TRIB2	SCRT2	FOSB	CRTC1	TSHZ1	STAT5B	CSNK2A2	GATA6	TCF20	KCTD15	RBPJL	ONECUT2	STAT3	HOXB5	FOSL2	TGFB1	NFKBID	SPOPL	KAT2B	POLR2B	PTTG1IP
PAX8	TGFB1	ZFP36L2	GATA2	TWIST2	ZXDC	RFX8	ZNF518B	ZNF274	ZNF217	TFCP2L1	KLF15	UBE2V1	GATA6	NR2F1	RIPK1	SIX3	NR4A2	DLX1	NFATC3	TSHZ3	BPTF	ZNF780B	KLF7	SNAI1	PPARD	HMGA1	CD3EAP	SPHK1	MYCN	EBF4	SIX5	GATAD2A	SALL3	STAT5A	SETD6	RBBP8	MAPK11	ZNF302	ZMYND8	TNFRSF11A	ETV4	HOXB7	ZFP36L2	POU2F2	ZNF461	ZEB2	THRB	NKX6-1	PRMT2
EN1	POU2F2	SIX2	ZBTB38	SOX12	GATA2	PAX8	RBPJ	ZSCAN22	TAF4	IWS1	GATA2	CEBPB	ZNF521	IRF1	RREB1	SIX2	TBR1	DLX2	NFAT5	CEBPA	SOX9	TGFB1	SP100	UBE2V1	PIM1	ETV7	PPP1R13L	MAFG	OSR1	INSM1	PRKD2	URI1	NFATC1	STAT3	CBFB	ZNF521	BHLHE40	USF2	PTGIS	SALL3	MEOX1	HOXB9	PRKCE	DEDD2	TGFB1	NR4A2	EOMES	NFKB1	LZTR1
TFCP2L1	ETHE1	EPAS1	WWTR1	PRNP	ZBTB38	EN1	CLOCK	ZNF446	PSMA7	ZEB2	SOX14	ADNP	ZSCAN30	IL5	HIVEP1	PRKCE	SP3	CDCA7	ZNF23	CEBPG	CDK3	POU2F2	PER2	CEBPB	NFYA	FOXP4	FOSB	ASPSCR1	FOSL2	NKX2-2	ARHGAP35	CEBPA	CTDP1	PTRF	HSF4	ZNF397	NR2C2	ETV2	SNAI1	NFATC1	SOST	PHB	EPAS1	ZNF225	ETHE1	DLX1	CSRNP1	PITX2	MAPK1
IWS1	ZNF223	FOXN2	TSC22D2	ID1	WWTR1	GLI2	HNRNPD	ID2	TCFL5	NR4A2	FOXL2	NFATC2	SMAD2	AFF4	E2F3	EPAS1	NAB1	SP3	ZFHX3	KCTD15	FOXJ1	DEDD2	TWIST2	ADNP	FOXP4	TFEB	SIX5	FOXK2	MTA3	COMMD7	DBP	USF2	ADNP2	MLX	PARD6A	ZNF24	THRB	NFKBID	CEBPB	CTDP1	HDAC5	DLX4	REL	BCL3	ZNF224	DLX2	TLR9	CCRN4L	SMARCB1
ZEB2	ZNF225	STON1	MYNN	BCL2L1	TSC22D2	ZEB2	MAPK10	KLF11	SLC2A4RG	CSRNP3	ZIC1	ZNF217	SMAD7	TCF7	SOX4	OTX1	CFLAR	ATF2	WWOX	USF2	MAFG	ETHE1	HDAC4	NFATC2	TFEB	CCND3	PRKD2	TGIF1	ZFP36L2	E2F1	MAMSTR	ETV2	ARID3A	ETV4	NFATC3	ZNF396	CSRNP1	POLR2I	ADNP	ADNP2	UBTF	TRIM25	PELI1	RELB	ZNF225	SP3	WNT5A	ELF2	HMOX1
NR4A2	ZNF233	RPS27A	ZNF639	E2F1	SHOX2	NR4A2	NFKB1	E2F6	TCEA2	DLX2	TSC22D2	TAF4	MBD1	EGR1	ABT1	MEIS1	METTL21A	CFLAR	MAF	NFKBID	ASPSCR1	ZNF225	SOX12	ZNF217	CCND3	TRERF1	MEIS3	KCTD1	SIX3	NCOA6	NR1H2	DPF1	POLR2E	SOST	ZFP90	SMAD2	WNT5A	ZNF345	SALL4	ARID3A	FZD2	VEZF1	MEIS1	PPP1R13L	BCL3	HOXD8	FOXP1	NAA15	RBFOX2
TBR1	BCL3	REL	BCL6	NCOA6	MYNN	DLX1	PITX2	TRIB2	MYT1	SP3	MECOM	PSMA7	TCF4	PURA	ZSCAN16	EMX1	PAX3	CREB1	CMIP	ZFP82	FOXK2	BCL3	CSNK2A1	BMP7	TRERF1	VEGFA	CARD8	SMAD2	SIX2	PHF20	ZNF444	MAP3K10	TCF3	HDAC5	CDH1	SMAD7	FOXP1	DPF1	ZNF217	POLR2E	NFE2L1	TBX2	VAX2	FOSB	RELB	HOXD4	POU1F1	PDGFC	MAFF
SP5	RELB	PELI1	HES1	EDEM2	ZNF639	DLX2	CCRN4L	OSR1	PKNOX1	HOXD10	SOX2	DIDO1	MALT1	NR3C1	TRIM27	EGR4	SP110	METTL21A	MBTPS1	DPF1	ZNF750	RELB	PRNP	TAF4	SRF	EEF1A1	DBP	SMAD7	PRKCE	RBL1	ZFP28	POU2F2	ONECUT3	UBTF	ZFHX3	SMAD4	MINA	DEDD2	BMP7	TCF3	HOXB1	TBX4	LBX2	SIX5	CD3EAP	NEUROD1	NFKBIZ	HAND2	ATF4
DLX2	CD3EAP	MEIS1	CTBP1	PHF20	BCL6	SP3	ELF2	NCOA1	SIK1	NAB1	BCL6	SLC2A4RG	TNFRSF11A	TCERG1	ZNF311	TLX2	SP100	SP100	TAF1C	SIRT2	TGIF1	CD3EAP	ID1	TCFL5	VEGFA	ZNF292	MAMSTR	TCF4	EPAS1	MAFB	DUXA	ETHE1	KLF16	TBX21	MAF	TCF4	GSK3B	ETHE1	GATA5	SIRT6	HOXB4	MED13	TCF7L1	HIF3A	PPP1R13L	NAB1	ZBTB20	AHRR	EP300
CDCA7	PPP1R13L	LBX2	HTT	TGIF2	TP63	HOXD4	FBXW7	FOSL2	PRMT2	STAT1	HES1	ETS2	TSHZ1	PPARGC1B	TRIM31	NPAS2	TWIST2	PER2	IRF8	ZNF780B	ANKRD30B	FOSB	FOXS1	SLC2A4RG	NFKBIE	BACH2	SPIB	MALT1	GTF2A1L	MYBL2	ZSCAN18	BCL3	AMH	NFE2L1	ATMIN	ONECUT2	KLF15	ZNF225	TCFL5	VAV1	HOXB7	PRKCA	ATOH8	PRKD2	FOSB	STAT1	GSK3B	MRPL36	TEF
SP3	FOSB	TCF7L1	ZNF518B	MAFB	HES1	NFE2L2	HMGB2	ZFP36L2	XBP1	STAT4	DGKQ	RIPK4	NFATC1	PTTG1	CSNK2B	POU3F3	SOX12	SOX12	FOXF1	POU2F2	GATA6	SIX5	NCOA6	TCEA2	SUPT3H	PRDM1	ZNF616	RAX	OTX1	CD40	ZSCAN22	RELB	NFIC	HOXB1	CMIP	TNFRSF11A	GATA2	BCL3	DIDO1	SNAPC2	HOXB9	BPTF	KDM3A	NPAS1	SIX5	STAT4	GATA2	IRX4	SREBF2
EVX2	SIX5	ATOH8	PPARGC1A	STK4	CTBP1	NAB1	HAND2	SIX2	LIF	CFLAR	NKX1-1	PKNOX1	CTDP1	MAPK9	ATF6B	EN1	RBCK1	MAVS	FOXC2	ETHE1	ZNF521	HIF3A	PHF20	BACH1	GCM1	FOXO3	FIZ1	TNFRSF11A	EMX1	PTGIS	SOX11	CD3EAP	RAX2	HOXB2	TAF1C	SALL3	ZBTB38	FOSB	ZGPAT	JUNB	DLX4	SOX9	ARID5A	DBP	HIF3A	GTF3C3	ZBTB38	SUB1	PPARA
HOXD10	PRKD2	KDM3A	RBPJ	ZMYND8	HTT	STAT1	AHRR	PRKCE	PATZ1	KLF7	MSX1	SIK1	ADNP2	IRF4	DAXX	GLI2	SCRT2	PRNP	FOXL1	ZNF225	KCTD1	PRKD2	MAFB	ETS2	EEF1A1	MYB	ZNF274	TSHZ1	LBX2	SNAI1	ID2	PPP1R13L	SIRT6	HOXB4	IRF8	NFATC1	TSC22D2	SIX5	ETS2	NFIX	TRIM25	FOXJ1	RFX8	MAMSTR	PRKD2	SATB2	ZIC1	PRKAA1	MAPK11
NAB1	ARHGAP35	ARID5A	APBB2	PTGIS	MSX1	STAT4	MRPL36	EPAS1	HMOX1	METTL21A	HMX1	SMARCB1	ARID3A	RIPK1	PHF1	TFCP2L1	EBF4	ID1	ZFPM1	BCL3	ZNF396	MEIS3	STK4	PKNOX1	ZNF292	TNFAIP3	ZSCAN22	NFATC1	ATOH8	UBE2V1	TAF1B	FOSB	VAV1	HOXB5	FOXF1	CTDP1	MECOM	HIF3A	PKNOX1	NR2F6	TBX2	SPHK1	POU3F3	TEAD2	NPAS1	CFLAR	WWTR1	ZNF131	BHLHE40
SATB2	NPAS1	NPAS2	CLOCK	UBE2V1	ZNF518B	SATB2	DAP	FOXN2	RBFOX2	XRCC5	NKX3-2	PATZ1	TCF3	RREB1	PIM1	IWS1	PRNP	HCK	SNAI3	RELB	SMAD2	CARD8	ZMYND8	PTTG1IP	MAP3K7	HIVEP2	MZF1	CTDP1	ARID5A	CEBPB	KLF11	SIX5	CERS4	HOXB7	FOXC2	ARID3A	MYNN	PRKD2	PTTG1IP	JUND	TBX4	MAFG	PAX8	ZNF808	DBP	KLF7	TSC22D2	GPBP1	ATG7
KLF7	MEIS3	RFX8	REST	CEBPB	LDB2	CFLAR	SUB1	REL	MAFF	GBX2	HNRNPD	HMOX1	KLF16	HIVEP1	NFYA	ZEB2	OVOL2	COMMD7	CBFA2T3	CD3EAP	SMAD7	DBP	PTGIS	PRMT2	PRDM1	PLAGL1	ID2	ADNP2	NPAS2	NFATC2	MYCN	MYPOP	ICAM1	KAT7	FOXL1	POLR2E	BCL6	DBP	PRMT2	GATAD2A	MED13	ASPSCR1	EN1	ZNF83	TEAD2	CREB1	MYNN	FOXD1	NR2C2
METTL21A	DBP	PAX8	NFKB1	ADNP	RBPJ	KLF7	PRKAA1	XPO1	MKL1	PER2	NFKB1	MAFF	NFIC	ABT1	TFEB	NR4A2	NKX2-2	CBFA2T2	TCF25	PPP1R13L	SMAD4	MAMSTR	SNAI1	XBP1	FOXO3	TAB2	TAF1B	ARID3A	POU3F3	ZNF217	OSR1	PRKD2	JUNB	DLX4	ZFPM1	TCF3	HES1	MAMSTR	LZTR1	ZNF90	PRKCA	FOXK2	GLI2	ZNF320	NR1H2	GBX2	BCL6	MEF2C	KAT2B
FEV	MAMSTR	EN1	ELF2	NFATC2	APBB2	GBX2	ZNF131	MEIS1	EP300	TWIST2	ELF2	MKL1	SIRT6	TRIM27	CCND3	DLX1	BCL2L1	NCOA6	BHLHA9	FOSB	TCF4	TEAD2	UBE2V1	HMOX1	MYB	CDCA7L	KLF11	TCF3	EN1	TFAP2C	NCOA1	NPAS1	RFX1	HLF	SNAI3	ONECUT3	CTBP1	TEAD2	SMARCB1	URI1	BPTF	TGIF1	TFCP2L1	ZNF628	ZNF83	PER2	HES1	NR2F1	THRB
PAX3	TEAD2	GLI2	PDGFC	ZNF217	ANXA3	PER2	ISL1	LBX2	TEF	SOX12	NR3C2	EP300	TICAM1	ZNF311	TRERF1	DLX2	HCK	PHF20	SCARF1	SIX5	ONECUT2	NR1H2	CEBPB	RBFOX2	BCLAF1	NFE2L3	TRIB2	ONECUT3	TFCP2L1	BMP7	FOSL2	MEIS3	KLF2	TRIM25	CBFA2T3	KLF16	RNF4	ZNF616	PATZ1	TSHZ3	SOX9	GATA6	IWS1	ZNF444	ZNF628	TWIST2	TACC3	POU5F2	UBP1
HES6	NR1H2	IWS1	MRPL36	TFAP2C	NFKB1	TWIST2	GPBP1	ATOH8	XRCC6	MAVS	AHRR	TEF	VAV1	TRIM31	SRF	SP3	E2F1	TGIF2	HIC1	HIF3A	RAX	ZNF836	NFATC2	MAFF	TNFAIP3	NOD1	MYCN	KLF16	IWS1	TAF4	MTA3	DBP	NR2F6	VEZF1	TCF25	PIAS4	HTT	ZNF83	HMOX1	CEBPA	FOXJ1	ZNF521	ZEB2	ZNF274	ZNF274	SOX12	MSX1	IRF1	CSRNP1
SOX12	ZNF274	ZEB2	SUB1	TCFL5	PRDM5	SOX12	ENC1	KDM3A	SREBF2	PRNP	MRPL36	SREBF2	SNAPC2	TRIM26	NFKBIE	EVX2	NCOA6	STK4	MNT	PRKD2	TSHZ1	ZNF83	ZNF217	ATF4	HIVEP2	IKZF1	OSR1	NFIC	ZEB2	PSMA7	ZFP36L2	NR1H2	JUND	TBX2	BHLHA9	TICAM1	ZNF518B	ZNF611	RBFOX2	KCTD15	RPTOR	ZSCAN30	NR4A2	ZSCAN22	SOX11	PRNP	ZNF518B	AFF4	RASSF1
RBCK1	ZSCAN22	NR4A2	PRKAA1	DIDO1	ELF2	PRNP	JMY	ZNF2	TCF20	ID1	IRX4	TCF20	CERS4	DAXX	SUPT3H	HOXD4	RBL1	CD40	MYBBP1A	NPAS1	SALL3	ZNF611	TFAP2C	EP300	PLAGL1	BAZ1B	NCOA1	CACTIN	NR4A2	GATA5	SIX3	ZNF665	GATAD2A	MED13	SCARF1	GTF2F1	RBPJ	ZNF320	MAFF	USF2	MAFG	TCEB3CL2	CERS6	ZNF446	ID2	MKKS	RBPJ	EGR1	WNT5A
TCF15	ZNF446	DLX1	ZNF131	SLC2A4RG	PDGFC	ID1	MEF2C	NPAS2	NFAM1	BCL2L1	ZNF131	NFAM1	ICAM1	PHF1	EEF1A1	HOXD1	L3MBTL1	ZMYND8	PELP1	DBP	NFATC1	ZFP28	BMP7	TEF	TAB2	GTF2I	FOSL2	SIRT6	SP5	TCFL5	SIX2	DPRX	URI1	BPTF	HIC1	VAV1	KLF3	ZNF628	MKL1	ETV2	FOXK2	SMAD7	DLX2	SOX11	KLF11	ID1	APBB2	NR3C1	FOXP1
EBF4	MZF1	DLX2	GPBP1	TCEA2	HMGB2	BCL2L1	IRF1	RFX8	PPARA	NCOA6	FOXD1	PPARA	SMARCA4	HMGA1	ZNF292	SATB2	STK4	SNAI1	ARRB2	TEAD2	CTDP1	ZNF274	TCFL5	SREBF2	GTF2H5	DMTF1	ZFP36L2	TICAM1	DLX2	ZGPAT	PRKCE	ZNF628	CEBPG	SOX9	MNT	SNAPC2	REST	FIZ1	TEF	DPF1	TGIF1	SMAD4	SP3	ID2	TRIB2	PHF20	CLOCK	PPARGC1B	GSK3B
OVOL2	ID2	SP3	FOXD1	BACH1	HAND2	FOXS1	AFF4	IL1B	MAPK11	EDEM2	MEF2C	MAPK11	JUNB	PIM1	BACH2	PAX3	CD40	UBE2V1	ZNF232	NR1H2	ADNP2	ZSCAN22	DIDO1	PPARA	MAFK	SRI	SIX3	GTF2F1	CDCA7	SLC2A4RG	EPAS1	FIZ1	KCTD15	FOXJ1	MYBBP1A	CERS4	HNRNPD	ZNF444	XRCC6	ETHE1	GATA6	ONECUT2	HOXD4	KLF11	MYCN	SCAND1	EPHA5	MSX2	KLF15
INSM1	TAF1B	SP9	ENC1	ETS2	AHRR	NCOA6	PITX1	PAX8	BHLHE40	PHF20	NR2F1	BHLHE40	KLF1	NFYA	UFL1	TWIST2	ZMYND8	CEBPB	POLR2A	ZNF836	ARID3A	ID2	SLC2A4RG	MAPK11	SP4	ZKSCAN5	FOXN2	VAV1	SP3	TCEA2	REL	ZNF446	USF2	SPHK1	HES7	JUNB	LEF1	PEG3	TCF20	ZNF225	ZNF397	RAX	NAB1	TRIB2	OSR1	MAFB	MAPK10	ZNF354C	FOXL2
NKX2-4	KLF11	HOXD3	NR2F1	RIPK4	MRPL36	EDEM2	EGR1	EN1	KAT2B	TGIF2	TCF7	NR2C2	NFIX	FOXP4	POU3F2	HDAC4	CEBPB	ADNP	SOX15	ZNF816	POLR2E	GRHL1	TCEA2	BHLHE40	CDCA7L	TSC22D4	REL	SNAPC2	SP9	MYT1	COMMD1	MYT1L	ETV2	RPTOR	GAS7	KLF1	PITX2	ZNF135	NFAM1	BCL3	ZNF24	TNFRSF11A	STAT4	OSR1	FOSL2	ZHX3	NFKB1	FOXF2	ZBTB38
NKX2-2	TRIB2	HOXD4	POU5F2	PKNOX1	IRX2	PHF20	NR3C1	GLI2	NR1D2	MAFB	PITX1	KAT2B	RFX1	CCND3	PRDM1	SOX12	ADNP	ZNF217	TP53	ZNF665	TCF3	TRIB2	BACH1	IRAK2	NFE2L3	MDFIC	XPO1	CERS4	EVX2	BACH1	OTX1	SOX11	NFKBID	MAFG	UBB	NFIX	PRDM5	ZSCAN18	MAPK11	RELB	SMAD2	SALL3	SATB2	NCOA1	ALK	ZMYND8	PITX2	FOXC1	ZIC1
FOXA2	MYCN	NAB1	IRF1	SIK1	ZNF622	TGIF2	CDX1	ZEB2	CSRNP1	STK4	EGR1	EOMES	KLF2	TRERF1	FOXO3	RBCK1	NFATC2	GATA5	PER1	ZNF628	ONECUT3	OSR1	RCAN1	ATG7	JAZF1	WNT16	PELI1	SMARCA4	NAB1	OLIG2	PELI1	ID2	ZNF565	ASPSCR1	SREBF1	NR2F6	CCRN4L	ZNF274	BHLHE40	CD3EAP	SMAD7	NFATC1	CFLAR	FOSL2	ZFP36L2	SNAI1	CCRN4L	RIPK1	TSC22D2
VSX1	OSR1	STAT1	AFF4	PRMT2	DROSHA	MAFB	GPX3	NR4A2	TLR9	ZMYND8	NR3C1	CSRNP1	NR2F6	SUPT3H	HDAC2	CSNK2A1	TSHZ2	TCFL5	GAS7	ZNF135	KLF16	NCOA1	ETS2	KAT2B	CREB5	IRF5	LBX2	JUNB	SATB2	RCAN1	EMX1	KLF11	DPF1	FOXK2	ZNF286B	JUND	ELF2	ZNF446	KAT2B	FOSB	SMAD4	CTDP1	KLF7	ZFP36L2	PRKCE	CEBPB	ELF2	CDYL	SHOX2
ID1	NCOA1	STAT4	PITX1	SMARCB1	SUB1	ZHX3	PTTG1	DLX1	FOXP1	PTGIS	POU4F3	RASSF1	JUND	EEF1A1	HEY2	TCF15	ZNF217	DIDO1	SREBF1	ZNF274	NFIC	FOSL2	RIPK4	THRB	IKZF1	NRF1	KDM3A	NFIX	CFLAR	SIM2	LBX2	TRIB2	SIRT2	ZNF750	MAPK7	CRTC1	FBXW7	MYT1L	NR1D2	SIX5	TCF4	ADNP2	CREB1	EPAS1	EPAS1	NFATC2	FBXW7	HIVEP1	MYNN
E2F1	FOSL2	SATB2	H2AFY	HMOX1	PRKAA1	STK4	ZNF354C	DLX2	ZNF148	SNAI1	PPARGC1B	PRKCD	GATAD2A	KIAA1009	MYB	EBF4	TAF4	ZGPAT	MAPK7	ZSCAN22	CACTIN	ZFP36L2	PKNOX1	UBP1	GTF2I	MTPN	ARID5A	RFX1	METTL21A	ETS2	GCFC2	MYCN	MAP3K10	TGIF1	SEBOX	GATAD2A	PDGFC	SOX11	EOMES	HIF3A	ONECUT2	ARID3A	PAX3	FOXN2	FOXN2	ZNF217	MRPL36	SOX4	ZNF639
EDEM2	MTA3	CFLAR	EGR1	RBFOX2	ZNF131	ZMYND8	FOXF2	CDCA7	KLF15	UBE2V1	CDX1	FOXP1	TSHZ3	ZNF292	BCLAF1	OVOL2	DIDO1	SLC2A4RG	SEBOX	ZNF446	CREB3L3	SIX2	SIK1	CSRNP1	TSC22D4	HIPK2	IL1B	KLF2	FEV	PKNOX1	KDM3A	OSR1	POU2F2	L3MBTL4	FOXN1	ZNF675	HAND2	ID2	CSRNP1	PRKD2	TNFRSF11A	POLR2E	PER2	RPS27A	REL	BMP7	DAP	ABT1	ETV5
PHF20	ZFP36L2	KLF7	PFDN1	MAFF	GPBP1	PTGIS	FOXC1	SP3	ZXDC	CEBPB	TLX3	NFKBIZ	KCTD15	BACH2	TNFAIP3	INSM1	ZGPAT	BACH1	FOXN1	TRIM28	SIRT6	PRKCE	PTTG1IP	LZTFL1	CUX1	CNOT7	SPOPL	NR2F6	PAX3	SIK1	ARID5A	FOSL2	ETHE1	ANKRD30B	NF1	TSHZ3	MRPL36	KLF11	CTNNB1	MEIS3	SALL3	TCF3	TWIST2	REL	OTX1	TAF4	ZNF622	CSNK2B	BCL6
TGIF2	SIX2	METTL21A	NR3C1	ATF4	ENC1	SNAI1	CDYL	CIR1	GATA2	ADNP	MSX2	BBX	ZNF302	MAP3K7	CITED2	NKX2-4	SLC2A4RG	ERG	SUPT6H	MZF1	TICAM1	EPAS1	PRMT2	TLR9	MDFIC	EGR3	NR4A2	JUND	SP110	PTTG1IP	IL1B	MTA3	BCL3	GATA6	LHX1	CEBPA	IRX2	TRIB2	ZNF35	CRX	NFATC1	ONECUT3	SOX12	MEIS1	PELI1	BACH1	SUB1	PIM1	HES1
MAFB	PRKCE	GBX2	CNOT8	MKL1	JMY	UBE2V1	RREB1	NAB1	TSC22D2	NFATC2	MAPK9	GATA2	USF2	UFL1	HIVEP2	NKX2-2	RCAN1	ETS2	NF1	MYT1L	SNAPC2	REL	MAPK1	WNT5A	TFEC	TNFRSF10A	DLX2	CRTC1	GBX2	TBX1	TFCP2L1	ZFP36L2	RELB	RBBP8	HNF1B	CEBPG	IRX1	MYCN	WNT5A	DBP	CTDP1	KLF16	PRNP	LBX2	MEIS1	SIM2	PRKAA1	NFYA	CTBP1
L3MBTL1	EPAS1	PER2	CREBRF	EP300	NR2F1	CEBPB	TFAP2A	SATB2	SHOX2	ZNF217	SCGB3A1	FOXL2	ETV2	PRDM1	UNCX	FOXA2	ETS2	PKNOX1	LHX1	ID2	CERS4	OTX1	XBP1	FOXP1	SND1	GTF2E2	CDCA7	GATAD2A	HES6	LIF	IWS1	SIX3	CD3EAP	ZNF24	NEUROD2	KCTD15	DAP	OSR1	HESX1	RUVBL2	ADNP2	AMH	MKKS	TCF7L1	EMX1	ETS2	ZNF131	FOXP4	HTT
ZMYND8	FOXN2	TWIST2	MSX2	TEF	POU5F2	ADNP	HIVEP1	CFLAR	MYNN	TFAP2C	IRF4	TSC22D2	NFKBID	FOXO3	CARD11	VSX1	PKNOX1	SIK1	AATF	KLF11	ICAM1	VAX2	HMOX1	NFKBIZ	IRF5	NKX6-3	SP3	ZNF302	TWIST2	ISX	POLR2D	SIX2	PPP1R13L	TCEB3B	CSF3	ZNF302	ZNF131	NCOA1	FOXP1	TEAD2	ARID3A	NFIC	ID1	KDM3A	EGR4	RIPK4	GPBP1	MDFI	MSX1
SNAI1	RPS27A	SOX12	FOXF2	PPARA	FER	NFATC2	E2F3	SUMO1	SOX2	BMP7	FOXQ1	SHOX2	ZNF571	GTF3C6	AHR	HNF4A	SIK1	PTTG1IP	HNF1B	OSR1	SMARCA4	EGR4	RBFOX2	ZBTB20	NRF1	CEBPD	ATF2	USF2	SOX12	HMOX1	ZEB2	PRKCE	FOSB	SMAD2	MED24	ETV2	ISL1	FOSL2	KLF15	NR1H2	POLR2E	RAX2	FOXS1	NPAS2	GCFC2	PKNOX1	FOXD1	TFEB	TADA2B
CEBPB	REL	MAVS	FOXC1	MAPK11	IRF1	ZNF217	SOX4	KLF7	BCL6	TCEA2	FOXF2	MECOM	DPF1	SGK1	SP4	PTGIS	TBX1	PRMT2	NEUROD2	NCOA1	JUNB	LBX2	MAFF	GSK3B	HIPK2	RB1CC1	CFLAR	ETV2	RBCK1	SOX10	NR4A2	EPAS1	SIX5	SMAD7	NR1D1	NFKBID	GPBP1	ZFP36L2	FOXL2	ZNF83	TCF3	SIRT6	NCOA6	RFX8	KDM3A	SIK1	ENC1	CCND3	ZNF518B
NFATC2	XPO1	PRNP	RIPK1	BHLHE40	AFF4	PFDN4	TRIM38	CREB1	HES1	BACH1	FOXC1	ZNF639	MAP3K10	MYB	CDCA7L	SNAI1	ZNF280B	TBX1	CSF3	TCF23	NFIX	ATOH8	EP300	ZXDC	EZH2	PRDM14	KLF7	NFKBID	TCF15	MAFF	CDCA7	REL	FOXA3	ONECUT2	RARA	ZNF565	ENC1	SIX2	ZBTB38	ZNF525	ONECUT3	CERS4	PHF20	GLI2	ARID5A	PTTG1IP	MEF2C	SRF	RBPJ
SALL4	MEIS1	ID1	CDYL	ATG7	PITX1	TFAP2C	ABT1	METTL21A	TACC3	ETS2	TFAP2A	ETV5	POU2F2	BCLAF1	NFE2L3	UBE2V1	SMARCB1	SMARCB1	MED24	FOSL2	RFX1	ARID5A	TEF	GATA2	CDK5	MSC	CREB1	POLR2I	SCRT2	ATF4	SP3	XPO1	HIF3A	MALT1	JUP	SIRT2	JMY	PRKCE	TSC22D2	NLRP12	KLF16	SMARCA4	TGIF2	TFCP2L1	NPAS2	PRMT2	NR2F1	SUPT3H	REST
ZNF217	VAX2	CBFA2T2	RREB1	KAT2B	EGR1	BMP7	TRIM31	XRCC5	HTT	PKNOX1	E2F3	BCL6	ETHE1	TNFAIP3	HOXA7	CEBPB	XBP1	XBP1	NR1D1	MTA3	KLF2	NPAS2	SREBF2	ZBTB38	MNX1	HEY1	METTL21A	DPF1	EBF4	MKL1	CIR1	OTX1	PRKD2	RAX	KAT2A	ZNF225	THBS4	FOXN2	MYNN	ZSCAN5B	NFIC	JUNB	MAFB	ZEB2	RFX8	LZTR1	IRF1	EEF1A1	HNRNPD
PFDN4	EMX1	NCOA6	HIVEP1	CSRNP1	NR3C1	TAF4	PPARD	SP100	WFS1	SIK1	SOX4	HES1	ZNF223	CITED2	IKZF1	ADNP	PATZ1	LIF	RARA	ZFP36L2	NR2F6	RFX8	PPARA	ZIC1	CNOT7	RIPK2	XRCC5	TGFB1	PRNP	TEF	NEUROD1	PELI1	ARHGAP35	TNFRSF11A	STAT5A	BCL3	NR2F1	REL	SOX2	ZNF814	TICAM1	NFIX	STK4	NR4A2	POU3F3	LIF	AFF4	KIAA1009	MAPK10
TFAP2C	LBX2	EDEM2	E2F3	RASSF1	CREBRF	DIDO1	PIM1	GBX2	TADA2B	PTTG1IP	ABT1	TNIP2	BCL3	HIVEP2	GTF2I	NFATC2	HMOX1	PATZ1	STAT5B	SIX3	JUND	TFCP2L1	BHLHE40	WWTR1	EGR3	MTDH	PAX3	POU2F2	OVOL2	TCF20	STAT1	EMX1	NPAS1	TSHZ1	STAT3	RELB	EGR1	XPO1	ETV5	ZNF274	GTF2F1	RFX1	ZMYND8	CERS6	FHL2	PATZ1	H2AFY	TBX18	AFF1
BMP7	GCFC2	PHF20	SOX4	TLR9	MSX2	SLC2A4RG	CCND3	PER2	HMX1	PRMT2	HMGA1	HTT	CD3EAP	TAB2	ZNF789	SALL4	RBFOX2	HMOX1	STAT3	SIX2	CRTC1	IWS1	ATG7	TSC22D2	TNFRSF10A	YWHAZ	SP110	DEDD2	NKX2-2	NFAM1	CFLAR	EGR4	DBP	SALL3	PTRF	CD3EAP	NR3C1	COMMD1	BCL6	ZSCAN22	VAV1	KLF2	PTGIS	DLX2	IL1B	HMOX1	EGR1	BACH2	NFKB1
TAF4	ATOH8	TGIF2	ABT1	WNT5A	FOXF2	TCEA2	TRERF1	TWIST2	ZNF518B	LZTR1	TEAD3	MSX1	PPP1R13L	GTF2H5	CUX1	ZNF217	MAFF	SOX10	PTRF	EPAS1	GATAD2A	ZEB2	NR2C2	MYNN	TACC1	KLF10	SP140	BCL3	FOXS1	PPARA	METTL21A	LBX2	MAMSTR	NFATC1	ETV4	PPP1R13L	HAND1	PELI1	HES1	ZNF446	SNAPC2	NR2F6	SNAI1	SP3	PAX8	RBFOX2	PURA	MAP3K7	PRDM5
GATA5	KDM3A	MAFB	ZNF311	MITF	FOXC1	RCAN1	SRF	SOX12	LDB2	MAPK1	PIM1	ZNF518B	FOSB	MAFK	MDFIC	BMP7	ATF4	MAFF	ETV4	FOXN2	PBX4	NR4A2	KAT2B	ZNF639	NKX6-3	ZHX2	SP100	RELB	E2F1	MAPK11	PAX3	TLX2	NR1H2	CTDP1	MEOX1	FOSB	CNOT8	MEIS1	RNF4	SOX11	CERS4	JUND	UBE2V1	NAB1	EN1	MAFF	NR3C1	POU3F2	CCRN4L
TCFL5	NPAS2	ZHX3	PPARD	FOXP1	RIPK1	ETS2	VEGFA	PRNP	PPARGC1A	SMARCB1	NFYA	NKX3-2	SIX5	CARD11	MTPN	TAF4	EP300	TEF	MEOX1	XPO1	ZNF90	CERS6	THRB	BCL6	KAT6A	TRIB1	HES6	CD3EAP	NCOA6	BHLHE40	SP110	KDM3A	SPIB	ADNP2	SOST	SIX5	NPM1	VAX2	HTT	ID2	JUNB	CRTC1	CEBPB	STAT1	SPOPL	MKL1	PPARGC1B	SIM1	ELF2
DIDO1	RFX8	STK4	TEAD3	NFKBIZ	CDYL	SIK1	NFKBIE	FOXA2	RBPJ	HMOX1	FOXP4	RBPJ	MYPOP	SP4	ZNF467	GATA5	TEF	SREBF2	SOST	MEIS1	URI1	SP5	UBP1	HES1	TCEA1	POU5F1B	PER2	PPP1R13L	PHF20	IRAK2	SP100	ARID5A	ZNF665	ARID3A	HDAC5	FOXA3	CREBRF	EMX1	MSX1	KLF11	KLF1	GATAD2A	ADNP	CFLAR	ZEB2	EP300	EBF1	FOXO3	PDGFC
ZGPAT	PAX8	ZMYND8	NFYA	ZBTB20	RREB1	PTTG1IP	SUPT3H	ID1	KLF3	RBFOX2	CCND3	KLF3	PRKD2	NFE2L3	CNOT7	TCFL5	PHF5A	TCF20	HDAC5	VAX2	TSHZ3	DLX2	CSRNP1	CTBP1	BHLHE22	MYC	SOX12	FOSB	TGIF2	NR2C2	PER2	POU3F3	ZNF628	POLR2E	UBTF	HIF3A	NKX2-5	LBX2	ZNF518B	MYCN	NFIX	URI1	NFATC2	KLF7	NR4A2	SREBF2	NPM1	HEY2	HMGB2
SLC2A4RG	GLI2	PTGIS	FOXP4	GSK3B	TFAP2A	PRMT2	RAB23	NCOA6	PHOX2B	MAFF	SRF	REST	MEIS3	HOXA6	EGR3	SLC2A4RG	SREBF2	NFAM1	UBTF	EMX1	CEBPG	SP3	LZTFL1	HTT	PRDM14	ZFAT	RBCK1	SIX5	RBL1	KAT2B	SOX12	EN1	FIZ1	TCF3	FZD2	PRKD2	RIPK1	TCF7L1	LDB2	OSR1	KLF2	TSHZ3	ZNF217	CREB1	DLX1	PPARA	CREBRF	TNFAIP3	MRPL36
MYT1	TFCP2L1	SNAI1	TFEB	ZNF148	HIVEP1	LZTR1	EEF1A1	PHF20	CLOCK	ATF4	VEGFA	POLR2B	DBP	HOXA11	TNFRSF10A	MYT1	TCF20	PPARA	FZD2	TCF7L1	KCTD15	CIR1	TLR9	MSX1	MSC	RFX3	PRNP	PRKD2	ZMYND8	NR1D2	CSNK2A1	TFCP2L1	ZSCAN5C	ONECUT3	SP6	NPAS1	CDYL	ATOH8	PPARGC1A	NCOA1	NR2F6	CEBPA	PFDN4	XRCC5	DLX2	BHLHE40	FOXC1	CITED2	DAP
RCAN1	IWS1	UBE2V1	CCND3	ZXDC	E2F3	PATZ1	KIAA1009	SCAND1	ANXA3	MKL1	SUPT3H	ANXA3	MAMSTR	IKZF1	KAT6A	OLIG2	NFAM1	MAPK11	SP6	ATOH8	ZNF302	HOXD11	FOXP1	CYTL1	ZFHX4	CREB3	ID1	ARHGAP35	SNAI1	CSRNP1	SCRT2	IWS1	ZFP28	KLF16	SP2	MEIS3	RREB1	ARID5A	RBPJ	FOSL2	JUND	KCTD15	TFAP2C	SP100	SP3	ATG7	RIPK1	HIVEP2	SUB1
SIM2	ZEB2	CEBPB	TRERF1	GATA2	SOX4	HMOX1	TBX18	ZHX3	NKX6-1	EP300	BACH2	NFKB1	NR1H2	BAZ1B	IKBKB	OLIG1	PPARA	BHLHE40	SP2	ARID5A	USF2	NFE2L2	NFKBIZ	TADA2B	RIPK2	PAX5	HCK	CARD8	UBE2V1	CTNNB1	EBF4	ZEB2	ZNF274	AMH	HOXB1	CRX	HIVEP1	NPAS2	KLF3	ZFP36L2	GATAD2A	USF2	BMP7	PER2	NEUROD1	RAF1	RREB1	MAFK	PRKAA1
RIPK4	NR4A2	ADNP	SRF	ZBTB38	TRIM38	RBFOX2	ZNF292	STK4	NFKB1	TEF	POU3F2	NEUROG2	ZNF808	GTF2I	PLAG1	SIM2	MAPK11	ATG7	NFE2L1	NPAS2	ETV2	NEUROD1	ZBTB20	RBPJ	NBN	KLF9	ITCH	DBP	CEBPB	RASSF1	PRNP	NR4A2	ZSCAN22	NFIC	HOXB4	DBP	E2F3	POU3F3	APBB2	SIX2	URI1	ETV2	TAF4	SOX12	NAB1	THRB	TFAP2A	ETV1	GPBP1
PKNOX1	SP5	NFATC2	VEGFA	WWTR1	ABT1	MAFF	POU3F2	ZMYND8	LEF1	TCF20	NR2E1	ELF2	ZNF83	SRI	SDCBP	ETS2	BHLHE40	NR2C2	HOXB1	RFX8	NFKBID	NAB1	GSK3B	APBB2	MTDH	TLE4	NCOA6	SPIB	ADNP	TLR9	MKKS	TBR1	MZF1	CREB3L3	HOXB5	TEAD2	SOX4	GLI2	HOPX	PRKCE	TSHZ3	NFKBID	TCFL5	MAVS	STAT4	EOMES	HIVEP1	MEOX2	FOXD1
SIK1	DLX1	ZNF217	SUPT3H	TSC22D2	TRIM31	ATF4	SIM1	PTGIS	PITX2	PPARA	FOXO3	SMARCA5	PEG3	ZNF789	TCF24	RIPK4	IRAK2	KAT2B	HOXB4	POU3F3	ZFP82	SATB2	ZBTB38	KIT	RNF19A	PTCH1	EDEM2	ZNF83	NFATC2	PRKCD	INSM1	SP5	ID2	SIRT6	HOXB7	NR1H2	ABT1	SPOPL	POLR2B	FOXN2	CEBPA	DPF1	DIDO1	PRNP	SATB2	CSRNP1	TRIM38	AHR	ENC1
PRMT2	DLX2	TAF4	EEF1A1	MECOM	RXRB	MKL1	PRDM1	SNAI1	PRDM5	MAPK11	MYB	NR3C2	ZNF274	ZKSCAN5	HEY1	PKNOX1	KAT2B	THRB	HOXB7	PAX8	DPF1	CFLAR	PLSCR1	CLOCK	YWHAZ	ZNF367	PHF20	ZNF600	ZNF217	WNT5A	NKX2-2	DLX1	KLF11	TICAM1	HOXB9	SPIB	ZNF165	ZEB2	LEF1	GTF2A1L	CEBPG	TGFB1	ZGPAT	PCNA	CFLAR	CTNNB1	ABT1	HDAC9	MEF2C
TBX1	CDCA7	ZGPAT	ZNF292	MYNN	PPARD	EP300	FOXO3	UBE2V1	ELF2	BHLHE40	HIVEP2	IRF2	MZF1	HBP1	E2F5	SIK1	NR1D2	CSRNP1	HOXB13	EN1	SIRT2	KLF7	WWTR1	ANXA3	KLF10	ZNF782	RBL1	FIZ1	TFAP2C	BBX	E2F1	CDCA7	TRIB2	VAV1	DLX4	ZNF808	ZKSCAN4	NR4A2	ELF2	RPS27A	KCTD15	DEDD2	SLC2A4RG	ZNF133	KLF7	WNT5A	ZNF311	TWIST1	NR2F1
LIF	SP3	SLC2A4RG	BACH2	ZNF639	TEAD3	TEF	TCF21	CEBPB	NR3C2	ATG7	TFB1M	MRPL36	MYT1L	MDFIC	MTDH	PTTG1IP	CSRNP1	CTNNB1	SNF8	GLI2	MAP3K10	METTL21A	TSC22D2	HNRNPD	ZHX2	TRIM14	MYBL2	ZFP28	TAF4	ZXDC	ITCH	SP3	MYCN	SNAPC2	DLX3	ZNF83	ZNF311	TBR1	FBXW7	XPO1	ZNF302	BCL3	GABPA	ID1	SP100	FOXP1	MDFI	SP4	POU5F2
RBFOX2	EVX2	TCEA2	POU3F2	BCL6	PIM1	PPARA	SGK1	ADNP	HMGB2	XPC	GTF2H5	FAM105B	ID2	MTPN	RNF19A	TBX1	CTNNB1	ZNF445	PHB	IWS1	DEDD2	FEV	SHOX2	MAPK10	TRIB1	NR4A3	STK4	ZNF274	GATA5	GATA2	NCOA6	HOXD8	OSR1	CERS4	HLF	ZNF320	HMGA1	DLX1	HMGB2	OTX1	USF2	RELB	BACH1	FOXS1	GBX2	ZNF717	TFEB	IL6	IRF1
SOX10	NAB1	BACH1	PRDM1	HES1	NFYA	MAPK11	BCLAF1	NFATC2	HAND2	KAT2B	DACT2	SUB1	TAF1B	EZH2	YWHAZ	LIF	RASSF1	MAPKAPK3	SPOP	ZEB2	ETHE1	PAX3	MYNN	AFF1	POU5F1B	TXN	CD40	ZSCAN22	ZGPAT	FOXL2	PHF20	NEUROD1	FOSL2	ICAM1	TRIM25	ZNF665	PIM1	DLX2	ZFP42	PELI1	ETV2	CD3EAP	RCAN1	PLAGL2	PER2	MINA	CCND3	CREB5	AFF4
MAFF	STAT1	RCAN1	FOXO3	CTBP1	TFEB	BHLHE40	TNFAIP3	ZNF217	MRPL36	UBP1	UNCX	GPBP1	KLF11	LZTS1	UBR5	PATZ1	TLR9	PRKCD	KAT7	NR4A2	ZNF225	SP100	BCL6	NFKB1	MYC	AKNA	EYA2	ID2	SLC2A4RG	ZBTB38	SCAND1	NAB1	MTA3	SMARCA4	VEZF1	DPRX	NFYA	SP3	IRX2	MEIS1	NFKBID	FOSB	ETS2	E2F1	TWIST2	NFKBIZ	TRERF1	GLI3	EGR1
ATF4	STAT4	ETS2	HDAC2	TACC3	CCND3	ATG7	CITED2	TAF4	DROSHA	CSRNP1	MAFK	FOXD1	MYCN	TNFRSF10A	KLF10	HMOX1	PRKCD	FOXP1	DLX4	SP5	BCL3	GBX2	TP63	PITX2	ZFAT	TRAF1	ZMYND8	KLF11	MYT1	HLTF	RBL1	CFLAR	ZFP36L2	JUNB	SUPT4H1	NLRP12	FOXP4	HOXD3	IRX1	EMX1	ZNF565	SIX5	RIPK4	ITCH	SOX12	BBX	SRF	AEBP1	PFDN1
TEF	SATB2	RIPK4	TCF21	HTT	TRERF1	KAT2B	HIVEP2	TCFL5	SUB1	LZTFL1	CARD11	OTP	OSR1	TACC1	ABRA	SOX10	WNT5A	NFKBIZ	HLF	DLX2	RELB	PER2	HES1	PRDM5	RFX3	NR6A1	PTGIS	TRIB2	OLIG2	TSC22D2	MAFB	KLF7	SIX3	NFIX	TBX2	ZNF628	MDFI	HOXD4	SUB1	EGR4	DPF1	HIF3A	PKNOX1	NCOA6	PRNP	ZBTB20	VEGFA	GTF2IRD1	NR3C1
TCF20	CFLAR	PKNOX1	SGK1	ZNF518B	SRF	CSRNP1	TFB1M	DIDO1	PRKAA1	TLR9	FOXK1	JMY	FOSL2	KAT6A	TRPS1	ATF4	FOXP1	GSK3B	TRIM25	SP3	CD3EAP	SOX12	CTBP1	CCRN4L	JAK2	PBX3	SNAI1	MYCN	OLIG1	MECOM	MYBL2	METTL21A	SIX2	RFX1	TBX4	FIZ1	CCND3	HOXD1	ZNF131	LBX2	ZNF225	PRKD2	SIK1	PHF20	MKKS	GSK3B	RUNX2	FZD1	PPARGC1B
NFAM1	SUMO1	SIK1	BCLAF1	RBPJ	VEGFA	CTNNB1	GTF2H5	SLC2A4RG	ZNF131	PRKCD	AHR	MEF2C	ZFP36L2	IKBKB	ZHX2	EP300	ZBTB20	KLF15	VEZF1	SP9	PPP1R13L	TCF15	RNF4	ELF2	NFX1	CDK9	UBE2V1	OSR1	SIM2	SOX2	STK4	PAX3	PRKCE	KLF2	MED13	ZNF274	TRERF1	NAB1	ISL1	ATOH8	BCL3	NPAS1	PTTG1IP	TGIF2	ID1	ZNF148	SUPT3H	ZNF789	PTTG1
PPARA	KLF7	PTTG1IP	OLIG3	APBB2	NFKBIE	RASSF1	MAFK	TCEA2	ISL1	WNT5A	NFE2L3	NR2F1	SIX3	PLAG1	ZHX1	TEF	GSK3B	ZXDC	SUPT4H1	CIR1	FOSB	EBF4	HTT	FBXW7	CREB3	BRD3	CEBPB	FOSL2	ETS2	POLR2H	CD40	SP110	EPAS1	NR2F6	PRKCA	ZSCAN22	SRF	SATB2	GPBP1	KDM3A	RELB	MEIS3	PRMT2	ZHX3	FOXS1	ZBTB38	EEF1A1	FOXP2	CREBRF
BHLHE40	METTL21A	PRMT2	TNFAIP3	ANXA3	SUPT3H	TLR9	FOXK1	BACH1	FOXD1	MITF	HOXA2	IRF1	PRKCE	SDCBP	TRIB1	TCF20	HCLS1	GATA2	TBX2	EVX2	SIX5	MAVS	MSX1	PDGFC	PAX5	RXRA	ADNP	EIF2AK2	PKNOX1	ETV5	EYA2	SP100	REL	JUND	BPTF	ZNF446	VEGFA	CFLAR	ENC1	POU3F3	CD3EAP	CRX	LZTR1	STK4	NCOA6	PLSCR1	TBX18	KLF14	MSX2
HDAC11	FEV	LZTR1	CITED2	MAPK10	EEF1A1	PRKCD	TWIST1	RCAN1	ENC1	FOXP1	HOXA3	AFF4	FOXN2	HEY1	MYC	PPARA	ZNF148	CNBP	TBX4	HOXD10	HIF3A	PRNP	CYTL1	HAND2	TLE4	TRAF2	NFATC2	MTA3	SIK1	BCL6	ZMYND8	GBX2	OTX1	CRTC1	SOX9	SOX11	SUPT3H	KLF7	JMY	EN1	PPP1R13L	DBP	MAPK1	ZMYND8	PHF20	ZIC1	ZNF292	CREB3L2	FOXF2
KAT2B	PAX3	XBP1	HIVEP2	AFF1	KIAA1009	WNT5A	SP4	ETS2	NR2F1	NFKBIZ	HOXA9	EGR1	REL	E2F5	ZFAT	MAPK11	KLF15	TSC22D2	PRKCA	HOXD9	PRKD2	NKX2-2	TADA2B	AHRR	HNRNPK	BCOR	ZNF217	ZFP36L2	PTTG1IP	HES1	SNAI1	HES6	EMX1	GATAD2A	FOXJ1	ID2	RAB23	METTL21A	NR2F1	GLI2	FOSB	MAMSTR	SMARCB1	PTGIS	TGIF2	WWTR1	BACH2	ZNF467	FOXC1
THRB	SP100	LIF	TAB2	NFKB1	TBX18	FOXP1	IL6	PKNOX1	AFF4	ZBTB20	HOXA11	PURA	OTX1	MTDH	ZNF7	BHLHE40	FOXL2	MYNN	BPTF	HOXD4	NPAS1	VSX1	RBPJ	MRPL36	NFIL3	DDX3X	DIDO1	PRKCE	TBX1	DGKQ	UBE2V1	PER2	EGR4	URI1	RPTOR	KLF11	EEF1A1	XRCC5	IRF1	TFCP2L1	SIX5	TEAD2	XBP1	SNAI1	MAFB	TSC22D2	SIM1	CNOT7	RREB1
EOMES	GBX2	PATZ1	TFB1M	PITX2	ZNF292	BBX	HOXA2	SIK1	PITX1	GSK3B	AEBP1	NR3C1	MEIS1	RNF19A	RFX3	THRB	BCL6	ETV5	SOX9	HOXD1	DBP	ID1	KLF3	IRX2	ZNF367	MORF4L2	ZGPAT	EPAS1	XBP1	CTBP1	CEBPB	SOX12	LBX2	CEBPA	MAFG	E2F6	KIAA1009	GBX2	AFF4	IWS1	FOXA3	NR1H2	HMOX1	UBE2V1	STK4	SHOX2	PRDM1	LZTS1	HIVEP1
UBP1	PER2	HMOX1	GTF2H5	CCRN4L	PRDM1	ZBTB20	CREB5	PTTG1IP	EGR1	ZXDC	GTF2IRD1	PPARGC1B	LBX2	YWHAZ	KLF9	EOMES	HES1	HES1	CDK3	NAB1	MAMSTR	FOXS1	APBB2	DROSHA	TRIM14	ELF4	SLC2A4RG	REL	LIF	NKX1-1	ADNP	RBCK1	TLX2	USF2	ASPSCR1	MYCN	BACH2	HES6	H2AFY	ZEB2	HIF3A	SPIB	RBFOX2	CEBPB	CD40	MECOM	FOXO3	EGR3	SOX4
CSRNP1	SOX12	RBFOX2	MAFK	ELF2	FOXO3	GSK3B	NOD1	PRMT2	PPARGC1B	GATA2	GTF2I	HAND1	KDM3A	UBR5	TLE4	LTF	CTBP1	DGKQ	FOXJ1	STAT4	TEAD2	E2F1	KIT	SUB1	NR4A3	HCFC1	BACH1	XPO1	PATZ1	TACC3	NFATC2	SCRT2	KDM3A	ETV2	FOXK2	OSR1	FOXO3	PER2	EGR1	NR4A2	PRKD2	ZNF320	MAFF	ADNP	ZMYND8	MYNN	HDAC2	BRF2	ABT1
CTNNB1	EBF4	MAFF	ETV1	FBXW7	HDAC2	ZNF148	GLI3	XBP1	HAND1	ZBTB38	CUX1	EBF1	ARID5A	KLF10	HNRNPK	PRKCD	RNF4	CTBP1	SPHK1	SATB2	NR1H2	NCOA6	EPHA5	PRKAA1	KLF4	FLNA	RCAN1	OTX1	HMOX1	RNF4	ZNF217	EBF4	ARID5A	NFKBID	ZNF750	NCOA1	TBPL1	TWIST2	HAND1	TBR1	MEIS3	ZSCAN18	ATF4	SALL4	PTGIS	SOX2	SGK1	TACC1	ZKSCAN4
PRKCD	PRNP	ATF4	HDAC9	PDGFC	BCLAF1	KLF15	AEBP1	LIF	CNOT8	WWTR1	IRF5	NPM1	POU3F3	ZHX2	NFIL3	WNT5A	HTT	TACC3	RPTOR	CFLAR	ZNF616	EDEM2	RCHY1	ZNF131	TXN		PKNOX1	PELI1	SOX10	HTT	TFAP2C	PRNP	NPAS2	ZNF260	TGIF1	FOSL2	BCLAF1	SOX12	TLX3	DLX1	CRX	ZNF274	MKL1	ZNF217	SNAI1	MAP3K13	MYB	NKX6-3	ZNF311
WNT5A	MKKS	MKL1	TWIST1	HAND2	TNFAIP3	ZXDC	GTF2IRD1	PATZ1	CREBRF	TSC22D2	NRF1	MAPK9	IL1B	MYC	PTCH1	ZBTB20	ZNF518B	RNF4	MAFG	KLF7	ZNF836	PHF20	ANXA3	GPBP1	AKNA		SIK1	EMX1	MAFF	MSX1	TAF4	INSM1	POU3F3	ZNF345	L3MBTL4	ALK	CITED2	EBF4	CREBRF	DLX2	DBP	ZNF446	EP300	TAF4	UBE2V1	BCL6	BCLAF1	IKBKB	TRIM26
FOXP1	NKX2-2	EP300	CDCA7L	ZFP42	CITED2	GATA2	TRRAP	HMOX1	MSX2	MYNN	KLF14	TRIM52	EN1	ZFAT	ZNF367	KLF15	RBPJ	TNIP2	ASPSCR1	PAX3	ZNF83	RBL1	MAPK10	FOXD1	TRIM32		PTTG1IP	LBX2	ATF4	CYTL1	PSMA7	NKX2-2	EN1	DPF1	GATA6	ZFP36L2	HIVEP2	MKKS	MSX2	CDCA7	TEAD2	TRIM28	TEF	TCFL5	CEBPB	HES1	TNFAIP3	CEBPD	PIM1
ZBTB20	FOXA2	TEF	IL6	AHRR	HIVEP2	ZBTB38	ZKSCAN5	RBFOX2	MAPK9	ZNF639	ZNF467	IRF4	IWS1	MAFA	FOXE1	ZXDC	REST	HTT	FOXK2	SP100	PEG3	MYBL2	AFF1	ENC1	TRAF1		PRMT2	ARID5A	TEF	HMX1	DIDO1	HCK	TFCP2L1	POU2F2	ZNF521	SIX3	TAB2	ZNF133	FOXF2	SP3	NR1H2	MYT1L	SREBF2	DIDO1	ADNP	TACC3	CITED2	SNAI2	NFYA
NR1I2	VSX1	PPARA	NFE2L3	MRPL36	TAB2	WWTR1	TSC22D4	MAFF	FOXC1	BCL6	CDK5	FOXF2	ZEB2	ZNF250	NR4A3	GATA2	POLR2B	CYTL1	ZNF750	GBX2	ZNF135	STK4	NFKB1	FER	LHX2		LZTR1	POU3F3	SREBF2	NKX3-2	SLC2A4RG	COMMD7	IWS1	DEDD2	KCTD1	PRKCE	GTF2H5	NKX2-4	FOXC1	EVX2	SPIB	SOX11	TCF20	ZGPAT	NFATC2	RNF4	HIVEP2	SDCBP	FOXP4
KLF15	ID1	MAPK11	HOXA2	IRX2	TFB1M	TSC22D2	CUX1	TAB1	RIPK1	HES1	EN2	FOXC1	NR4A2	RFX3	TRIM32	FOXL2	RCHY1	WFS1	ANKRD30B	HES6	ZSCAN18	RBPJL	PITX2	IRF1	NR6A1		MAPK1	IWS1	TCF20	KLF3	BACH1	NCOA6	ZEB2	ETHE1	SMAD2	OTX1	FOXK1	ID1	RREB1	HOXD8	ZNF836	ID2	PPARA	SLC2A4RG	ZNF217	LDB2	TAB2	PRDM14	MDFI
ZXDC	E2F1	BHLHE40	HOXA4	ZNF622	GTF2H5	MYNN	FOXP2	ATF4	CDYL	CTBP1	SHH	CDYL	TBR1	CREB3	TRAF1	WWTR1	NFKB1	TADA2B	GATA6	PER2	ZNF274	CD40	CCRN4L	AFF4	PBX3		ZNF280B	ZEB2	NFAM1	GSX2	RCAN1	PHF20	NR4A2	BCL3	SMAD7	MEIS1	ETV1	PLAGL2	E2F3	NEUROD1	ZNF808	GRHL1	MAPK11	GABPA	TFAP2C	RBPJ	TFB1M	ZFHX4	CCND3
GATA2	EDEM2	ATG7	HOXA6	DROSHA	MAFK	ZNF639	MDFIC	EP300	HIVEP1	RNF4	MNX1	RREB1	DLX1	KLF9	NR6A1	TSC22D2	LEF1	ZNF518B	RBBP8	TWIST2	ZNF446	ZMYND8	ELF2	PITX1	CDK9		SMARCB1	NR4A2	PPARA	REST	ETS2	RBL1	SP5	RELB	MBD1	EMX1	HDAC9	CBFA2T2	ZKSCAN4	NAB1	ZNF83	KLF11	BHLHE40	BACH1	BMP7	KLF3	TULP4	HEY1	TRERF1
SOX14	PHF20	XPC	JAZF1	SUB1	FOXK1	BCL6	MET	TEF	E2F3	HTT	WDR60	HIVEP1	DLX2	TLE1	PBX3	POLR2H	NEUROG2	NKX3-2	KCTD1	SOX12	TRIM28	UBE2V1	NAA15	H2AFY	REXO4		XBP1	CERS6	MAPK11	NFKB1	PKNOX1	MYBL2	DLX1	PPP1R13L	SMAD4	EGR4	NFE2L3	NCOA6	SCAND3	SATB2	ZNF320	MYCN	NR2C2	ETS2	TAF4	APBB2	MAFK	RIPK2	SRF
FOXL2	SCAND1	KAT2B	CREB5	PRKAA1	ETV1	HES1	WNT2	SREBF2	SOX4	MSX1	HR	E2F3	SP3	HNRNPK	NOTCH1	BCL6	CCRN4L	RBPJ	ZNF24	RBCK1	MZF1	CEBPB	FBXW7	EGR1	BRD3		PATZ1	SP5	BHLHE40	PITX2	SIK1	STK4	DLX2	FOSB	TCF4	LBX2	CREB5	PHF20	TRIM27	KLF7	NLRP12	OSR1	KAT2B	PKNOX1	PSMA7	CLOCK	AHR	MTDH	NFKBIE
ZBTB38	ZHX3	CSRNP1	NOD1	ZNF131	AHR	CTBP1	KLF14	PPARA	ABT1	CYTL1	EGR3	SOX4	EVX2	NFIL3	TRAF2	HES1	ELF2	KIT	SMAD2	SCRT2	MYT1L	NFATC2	PDGFC	PFDN1	RXRA		ISX	DLX1	IRAK2	NEUROG2	PRMT2	PTGIS	CDCA7	SIX5	ONECUT2	TCF7L1	NOD1	TGIF2	ZNF311	METTL21A	ZNF814	FOSL2	THRB	SIK1	TCFL5	EPHA5	HDAC9	YWHAZ	SUPT3H
ZIC1	MYBL2	CTNNB1	GLI3	GPBP1	TWIST1	RNF4	CREB3L2	MAPK11	SCAND3	ZNF518B	EBF2	TRIM38	HOXD8	PTCH1	TBL1X	DGKQ	SMARCA5	REST	SMAD7	OVOL2	SOX11	ZNF217	HMGB2	NR3C1	NOTCH1		HMOX1	DLX2	KAT2B	CCRN4L	TBX1	SNAI1	SP3	PRKD2	MALT1	KDM3A	TBX20	MAFB	RXRB	PAX3	ZNF274	ALK	UBP1	PTTG1IP	DIDO1	ANXA3	TWIST1	UBR5	RAB23
TSC22D2	HNF4A	LZTFL1	AEBP1	FOXD1	CDCA7L	ADD1	HIPK2	BHLHE40	TRIM27	LDB2	BRF2	ABT1	NEUROD1	ZNF367	MSL3	CTBP1	NR3C2	POLR2B	SMAD4	NKX2-2	ID2	TFAP2C	HAND2	CAMK2A	TRAF2		MAFF	CDCA7	EOMES	ELF2	ZNF280B	UBE2V1	CIR1	ARHGAP35	RAX	NPAS2	GLI3	ZMYND8	HMGA1	SP110	ZSCAN22	MTA3	CSRNP1	LZTR1	TCEA2	HNRNPD	IL6	KLF10	EEF1A1
MECOM	STK4	RASSF1	BAZ1B	ENC1	IL6	HTT	CDK5	TADA3	ZNF311	RBPJ	TACC1	ZNF391	NAB1	TRIM14	SCML1	NKX1-1	IRF2	HNRNPD	ONECUT2	ID1	TAF1B	TAF4	AHRR	EBF1	MSL3		ATF4	SP3	RASSF1	NAA15	SMARCB1	CEBPB	HOXD10	NPAS1	TNFRSF11A	POU3F3	PURB	SNAI1	PIM1	GBX2	SOX11	ZFP36L2	CTNNB1	SMARCB1	BACH1	NKX6-1	NFE2L3	DCSTAMP	KIAA1009
ETV5	ZMYND8	TLR9	GTF2IRD1	CCNH	JAZF1	CYTL1	CNOT7	IRAK2	RXRB	KLF3	IKBKB	ZNF165	STAT4	NR4A3	BCOR	TNIP2	MRPL36	NFKB1	MALT1	E2F1	GRHL1	DIDO1	IRX2	PTTG1	SCML1		EP300	ATF2	TLR9	NR3C2	XBP1	ADNP	HOXD1	MEIS3	TSHZ1	FHL2	GTF2IRD1	UBE2V1	NFYA	HES6	ID2	SIX3	TLR9	PATZ1	RCAN1	MAPK10	HOXA4	ZHX2	TBX18
BCL6	SNAI1	WNT5A	PHTF2	NR2F1	CREB5	ZNF518B	EGR3	ATG7	HMGA1	APBB2	SOX17	ZKSCAN3	SATB2	AKNA	MED14	ADD1	IRX4	CCRN4L	TNFRSF11A	NCOA6	KLF11	SLC2A4RG	IRX1	NPM1	BCOR		TEF	NAB1	PRKCD	IRF2	PATZ1	NFATC2	NEUROD1	DBP	SALL3	IL1B	ZKSCAN5	CEBPB	FOXP4	PER2	KLF11	SIX2	WNT5A	HMOX1	ETS2	AFF1	CREB5	TRIB1	ZNF292
HES1	CEBPB	FOXP1	ZKSCAN5	FER	NOD1	RBPJ	CLU	PPARG	PPARD	KIT	YWHAZ	ZNF311	CFLAR	TRAF1	DDX3X	HTT	SUB1	ELF2	TSHZ1	PHF20	TRIB2	TCEA2	DAP	CREBRF	DDX3X		SREBF2	STAT1	WNT5A	AHRR	ISX	ZNF217	SATB2	MAMSTR	NFATC1	EN1	WNT2	ADNP	MDFI	TWIST2	E2F6	PRKCE	HESX1	MAFF	RIPK4	PKD2	GLI3	MYC	BACH2
DGKQ	ADNP	ZBTB20	CUX1	IRF1	GLI3	APBB2	TACC1	XPC	TEAD3	CLOCK	KLF10	TRIM31	KLF7	NR6A1	TAF9B	MSX1	ZNF131	NR3C2	SALL3	SCAND1	MYCN	MYT1	SUB1	MSX2	ELF4		NFAM1	STAT4	ZBTB20	MRPL36	HMOX1	TFAP2C	CFLAR	NR1H2	CTDP1	GLI2	SMO	NFATC2	CCND3	SOX12	TRIB2	EPAS1	FOXP1	TAB1	PKNOX1	ATOH1	PURB	ZFAT	UFL1
CTBP1	NFATC2	GSK3B	MDFIC	AFF4	AEBP1	KIT	KAT6A	NR2C2	NFYA	REST	ZHX2	PHF1	METTL21A	PBX3	TSC22D3	CYTL1	GPBP1	RPS3A	NFATC1	PTGIS	OSR1	BACH1	PRKAA1	TRIM52	HTATSF1		PPARA	CFLAR	NR1I2	IRX4	SOX10	BMP7	SUMO1	SPIB	ADNP2	TFCP2L1	MTPN	SALL4	TRERF1	EBF4	MYCN	GTF2A1L	ZNF717	ATF4	SIK1	NFKB1	ZNF92	GLI4	PRDM1
NKX1-1	ZNF217	ZXDC	TFEC	PITX1	GTF2IRD1	REST	IKBKB	KAT2B	TFEB	ANXA3	TRIB1	HMGA1	PAX3	CDK9	HCFC1	WFS1	JMY	PDGFC	CTDP1	SNAI1	NCOA1	OLIG2	ZNF131	RIPK1	PASD1		MAPK11	SUMO1	GSK3B	IRX2	MAFF	TAF4	KLF7	ZNF836	ARID3A	ERCC3	CREB3L2	TSHZ2	SRF	NKX2-4	OSR1	XPO1	MINA	MKL1	PRMT2	LEF1	GTF2IRD1	ZNF696	FOXO3
TACC3	PFDN4	GATA2	MET	H2AFY	DLX5	HNRNPD	CEBPD	EOMES	CCND3	HNRNPD	MYC	TEAD3	SP100	RXRA		HMX1	FER	HMGB2	ADNP2	CEBPB	FOSL2	RCAN1	FOXD1	CDYL	HCFC1		BHLHE40	KLF7	HCLS1	IRX1	ATF4	PSMA7	METTL21A	FIZ1	POLR2E	SPOPL	ZNF398	ZNF217	VEGFA	NKX2-2	NCOA1	OTX1	ZBTB20	EP300	LZTR1	PITX2	CD36	MAFA	HDAC2
TNIP2	TFAP2C	ZBTB38	CREB3L2	EGR1	ZKSCAN5	MAPK10	SNAI2	UBP1	TRERF1	MAPK10	GLI4	PIM1	GBX2	TRAF2		ZNF518B	IRF1	IRF2	ARID3A	ADNP	ALK	ETS2	BTF3	RREB1	FLNA		IRAK2	CREB1	KLF15	DAP	EP300	DIDO1	FEV	ZNF274	TCF3	ZEB2	CDK5	BMP7	TFAP2B	FOXA2	FOSL2	VAX2	GSK3B	TEF	MAPK1	NEUROG2	ZNF789	PARP10	HEY2
ADD1	BMP7	ZIC1	HIPK2	NR3C1	MET	AFF1	RB1CC1	CSRNP1	SRF	AFF1	MAFA	NFYA	HES6	SCML1		NKX3-2	TCF7	AHRR	POLR2E	NFATC2	MTA3	RIPK4	THBS4	TFAP2A			ATG7	METTL21A	GATA2	ZNF131	TEF	ZGPAT	PAX3	ZSCAN22	ONECUT3	NR4A2	WDR60	TAF4	EEF1A1	ID1	ALK	EMX1	KLF15	PPARA	SMARCB1	CCRN4L	ZKSCAN5	HSF1	BCLAF1
MSX1	TAF4	WWTR1	CDK5	CDX1	WNT16	NFKB1	SOX17	RASSF1	VEGFA	PKD2	PARP10	FOXP4	SOX12	BCOR		APBB2	BRD8	MRPL36	TCF3	ZNF217	ZFP36L2	PKNOX1	CCNH	HIVEP1			KAT2B	XRCC5	FOXL2	GPBP1	SREBF2	SLC2A4RG	SP110	TRIM28	KLF16	TBR1	GATA4	PSMA7	KIAA1009	FOXS1	ZFP36L2	LBX2	ZXDC	MAPK11	XBP1	NR3C2	CUX1	TONSL	TNFAIP3
WFS1	TCFL5	TSC22D2	CNOT7	CAMK2A	KLF14	PITX2	ZFHX4	TLR9	TFAP2D	NFKB1	RFX3	TFEB	TCF15	DDX3X		NEUROG2	EGR1	IRX1	ONECUT3	TFAP2C	SIX3	SIK1	MEF2C	E2F3			UBP1	PAX3	SHOX2	OTP	TCF20	TCEA2	SP140	MZF1	DOT1L	SP5	CNOT7	SLC2A4RG	ZNF292	E2F1	SIX3	GCFC2	FOXL2	BHLHE40	PATZ1	FBXW7	HBP1	GLIS3	CITED2
HMX1	ZGPAT	SHOX2	LZTS1	PTTG1	CREB3L2	CCRN4L	MTDH	WNT5A	TFAP2B	NEUROG2	NFX1	CCND3	EBF4	CASK		CCRN4L	NR3C1	DAP	KLF16	BMP7	SIX2	PTTG1IP	NR2F1	SOX4			MYD88	SP140	MECOM	MEF2C	NFAM1	MYT1	HES6	MYT1L	AMH	DLX2	LZTS1	TCEA2	BACH2	NCOA6	SIX2	TCF7L1	ZBTB38	IRAK2	HMOX1	PDGFC	FOXP2	NFIB	HIVEP2
NKX3-2	SLC2A4RG	MYNN	EGR3	CREBRF	HIPK2	ELF2	RNF19A	MITF	PKHD1	CCRN4L	TLE4	SRF	MAVS	POU3F4		POU4F2	PPARGC1B	SUB1	AMH	TAF4	PRKCE	PRMT2	FER	TRIM38			CSRNP1	SP100	BCL6	IRF1	PPARA	BACH1	PER2	ID2	NFIC	CDCA7	EGR3	BACH1	UFL1	EDEM2	REL	ATOH8	PLSCR1	ATG7	MAFF	HMGB2	MET	BNC2	TAB2
KLF3	TCEA2	BCL6	NKX2-6	MSX2	CDK5	FBXW7	YWHAZ	FOXP1	EEF1A1	ELF2	BARX1	VEGFA	PRNP	MORF4L2		HAND2	EBF1	ZNF131	NFIC	SLC2A4RG	EPAS1	MAPK1	IRF1	ABT1			RASSF1	SOX12	HES1	TCF7	MAPK11	OLIG2	SOX12	KLF11	RAX2	SP3	HMBOX1	SIM2	SIM1	PHF20	COMMD1	KDM3A	ZIC1	RAF1	ATF4	HAND2	WNT16	CDKN2A	GTF2H5
APBB2	ETS2	TP63	CLU	TRIM52	CNOT7	PDGFC	KLF10	NFKBIZ	TBX18	NAA15	PTCH1	NFKBIE	NKX2-4	TSC22D3		IRF2	NPM1	JMY	SIRT6	TCEA2	STON1	XBP1	AFF4	PHF1			PRKCD	RBCK1	CTBP1	EGR1	BHLHE40	OLIG1	RBCK1	TRIB2	SIRT6	EVX2	DUSP26	ETS2	PRDM1	TGIF2	OTX1	NPAS2	TSC22D2	XPC	MKL1	IRF2	SND1	KLF9	MAFK
REST	RIPK4	HES1	TACC1	FOXF2	EGR3	HAND2	ZFPM2	BBX	ZNF292	FBXW7	ZNF367	SUPT3H	ID1	HCFC1		ZFP42	CREBRF	MEF2C	TICAM1	BACH1	REL	LIF	TCF7	PPARD			WNT5A	CSNK2A1	NKX1-1	PURA	IRAK2	SIM2	TCF15	OSR1	VAV1	HOXD1	TACC1	RIPK4	FOXO3	MYBL2	MEIS1	RFX8	SHOX2	NR2C2	EP300	ZFP42	CREB3L2	TLE4	FOXK1
LEF1	PKNOX1	HTT	KAT6A	FOXC1	CLU	AHRR	ABRA	ZBTB20	BACH2	PDGFC	NR4A3	EEF1A1	BCL2L1	FLNA		AHRR	ZNF354A	NR2F1	CERS4	RCAN1	OTX1	HMOX1	PITX1	TEAD3			FOXP1	SCRT2	RNF4	SRA1	ATG7	PKNOX1	EBF4	NCOA1	CERS4	NEUROD1	KAT6A	PKNOX1	MYB	ZMYND8	VAX2	POU3F3	MECOM	KAT2B	TEF	IRX1	CDK5	TLE1	ETV1
NEUROG2	SIK1	TADA2B	IKBKB	RIPK1	TACC1	MRPL36	ENPP2	GSK3B	PRDM1	HMGB2	KLF4	BACH2	COMMD7			MRPL36	MAPK9	FER	ICAM1	ERG	MEIS1	RBFOX2	H2AFY	PIM1			MINA	EBF4	TNIP2	NR3C1	NR2C2	SIK1	MAVS	FOSL2	SMARCA4	STAT4	IKBKB	SIK1	BCLAF1	SNAI1	EMX1	FHL2	MYNN	THRB	XRCC6	DAP	CNOT7	NFIL3	AHR
CCRN4L	PTTG1IP	LDB2	CEBPD	CDYL	IKBKB	IRX2	ZHX2	KLF15	FOXO3	ZFP42	TXN	POU3F2	E2F1			IRX4	IRF4	IRF1	JUNB	RIPK4	LBX2	MAFF	EGR1	NFYA			NFKBIZ	MAVS	HTT	PPARGC1B	KAT2B	PTTG1IP	PRNP	EIF2AK2	JUNB	SATB2	CEBPD	PTTG1IP	TNFAIP3	UBE2V1	EGR4	PAX8	SOX2	CSRNP1	SREBF2	FAM105B	LZTS1	PTCH1	HDAC9
HAND2	XBP1	RBPJ	SNAI2	RREB1	CEBPD	IRX1	ZHX1	ZXDC	TBPL1	AHRR	LHX2	PRDM1	ITCH			IRX1	FOXQ1	AFF4	NFIX	PKNOX1	TCF7L1	ATF4	PFDN1	TFEB			BBX	PRNP	MSX1	PTTG1	EOMES	TBX1	INSM1	MTA3	NFIX	CFLAR	SNAI2	PRMT2	CITED2	CEBPB	LBX2	EN1	BCL6	LZTFL1	TCF20	ZNF622	EGR3	NR4A3	TWIST1
IRF2	LIF	KLF3	RB1CC1	TFAP2A	SNAI2	DAP	TRIB1	GATA2	MYB	MRPL36	NR5A1	NR2E1	NCOA6			PRKAA1	FOXC1	H2AFY	RFX1	SIK1	ATOH8	EP300	NR3C1	CCND3			GSK3B	OVOL2	HMX1	TLX3	CSRNP1	XBP1	NKX2-2	ZFP36L2	RFX1	KLF7	HEY1	LIF	HIVEP2	ADNP	TCF7L1	GLI2	HES1	TLR9	PPARA	SUB1	TNFRSF10A	KLF4	FERD3L
ZFP42	HMOX1	APBB2	ZFHX4	HIVEP1	MSC	ZNF622	MYC	ZBTB38	BCLAF1	IRX2	NR6A1	FOXO3	PHF20			ISL1	CDYL	EGR1	KLF2	PRMT2	KDM3A	TEF	CAMK2A	TRERF1			ZNF148	INSM1	NKX3-2	CREBRF	CTNNB1	PATZ1	FOXA2	SIX3	KLF2	METTL21A	E2F5	PATZ1	TAB2	NFATC2	KDM3A	IWS1	CTBP1	WNT5A	MAPK11	ZNF131	NKX2-6	AKNA	SP4
AHRR	RBFOX2	KIT	HEY1	E2F3	HEY1	DROSHA	HSF1	WWTR1	CITED2	DAP	LMX1B	HEY2	SCAND1			FOXD1	RREB1	TMEM173	NR2F6	TBX1	ARID5A	SREBF2	EBF1	SRF			ZXDC	HCK	RBPJ	NKX2-5	RASSF1	HMOX1	NCOA6	SIX2	NR2F6	PAX3	RIPK2	HMOX1	TFB1M	SALL4	ARID5A	ZEB2	TNIP2	MITF	BHLHE40	ISL1	TACC1	TLR4	IL6
MRPL36	MAFF	CLOCK	E2F5	ABT1	RUNX1T1	SUB1	GLIS3	TSC22D2	HIVEP2	ZNF622	CDK9	TBPL1	HNF4A			OTP	HIVEP1	NR3C1	JUND	LZTR1	NPAS2	TCF20	NPM1	VEGFA			CLDN18	PLAGL2	APBB2	PROP1	TLR9	MAFF	PHF20	PRKCE	JUND	SP110	MTDH	RBFOX2	UNCX	TSHZ2	NPAS2	NR4A2	HTT	FOXP1	IRAK2	GPBP1	IKBKB	DAB2IP	NFE2L3
IRX4	ATF4	ANXA3	RIPK2	ZNF311	MTDH	PRKAA1	NFIB	MECOM	TFB1M	SUB1	BRD3	MYB	STK4			IRF1	E2F3	PPARGC1B	GATAD2A	SMARCB1	RFX8	MAPK11	CREBRF	SUPT3H			ZBTB38	COMMD7	CLOCK	MAPK9	PRKCD	ATF4	RBL1	EPAS1	CRTC1	SP140	RNF19A	MAFF	MAFK	ZNF217	RFX8	SP5	MSX1	ZBTB20	RAF1	CDK7	CEBPD	NR6A1	CREB5
IRX2	EP300	MAPK10	RNF19A	TRIM31	RNF19A	ZNF131	BNC2	MYNN	GTF2H5	PRKAA1	RXRA	OLIG3	CD40			AFF4	TRIM38	CDX1	PBX4	XBP1	POU3F3	BHLHE40	MSX2	RAB23			HLTF	E2F1	REST	TRIM52	FOXP1	MKL1	L3MBTL1	REL	URI1	GBX2	YWHAZ	ATF4	HDAC9	TFAP2C	POU3F3	DLX2	ZNF518B	GSK3B	EOMES	FOXD1	SNAI2	LMX1B	NOD1
IRX1	TEF	AFF1	YWHAZ	PHF1	YWHAZ	FOXD1	CDKN2A	ZNF639	TULP4	ZNF131	SOHLH1	TNFAIP3	ZMYND8			TCF7	ABT1	NPM1	ZNF429	HMOX1	FHL2	ATG7	ZNF354C	EEF1A1			TSC22D2	EDEM2	HNRNPD	IRF4	NFKBIZ	EP300	MYBL2	OTX1	TSHZ3	HES6	KLF10	MKL1	TWIST1	BMP7	FHL2	SP3	LDB2	ZNF148	CSRNP1	BTF3	PLAG1	PRRX2	SFRP4
DAP	XRCC6	NFKB1	KLF10	PPARD	UBR5	ENC1	CREB3	MAP3K13	MAFK	ISL1	NACC2	CITED2	SNAI1			H2AFY	ZNF165	CREBRF	URI1	MAFF	PAX8	PPARG	RIPK1	KIAA1009			MLF1	PHF20	PITX2	FOXF2	ZBTB20	TEF	CD40	MEIS1	CEBPA	PER2	TRIB1	EP300	SP8	TAF4	IL1B	EVX2	PPARGC1A	KLF15	CTNNB1	OTP	SDCBP	BARHL1	GLI3
ZNF131	TCF20	PITX2	ZFPM2	TEAD3	KLF10	MEF2C	KLF9	BCL6	ZNF12	FOXD1	LHX3	HIVEP2	UBE2V1			EGR1	PHF1	MSX2	TSHZ3	ATF4	GLI2	KAT2B	CDYL	POU3F2			MYNN	RBL1	NEUROG2	FOXC1	GSK3B	SREBF2	EYA2	EMX1	CEBPG	HDAC4	MYC	TEF	NFE2L3	GATA5	PAX8	HOXD11	RBPJ	ZXDC	TLR9	CCNH	PRDM14	RXRA	AEBP1
FOXD1	PPARA	CCRN4L	ENPP2	PIM1	ENPP2	NR2F1	HNRNPK	HES1	ETV1	CCNH	TRAF2	PLAGL1	CEBPB			POU4F3	HMGA1	RIPK1	CEBPA	EP300	TFCP2L1	EOMES	RREB1	SIM1			ZNF639	MYBL2	ELF2	CDYL	HCLS1	TCF20	ZMYND8	LBX2	KCTD15	SOX12	ZNF696	SREBF2	NOD1	TCFL5	EN1	HOXD9	KLF3	ZBTB38	WNT5A	MEF2C	MSC	NOTCH1	MLXIPL
OTP	BHLHE40	ELF2	ZHX2	NFYA	ZHX2	FER	NFIL3	CTBP1	HDAC9	NR2F1	BCOR	GTF2H5	ADNP			PPARGC1B	PPARD	CDYL	CEBPG	TEF	ZEB2	CSRNP1	HIVEP1	PRDM1			HES1	STK4	HAND2	RREB1	GATA2	NFAM1	SNAI1	TCF7L1	ZNF302	CSNK2A1	PUF60	TCF20	TBX20	DIDO1	GLI2	HOXD4	APBB2	WWTR1	MITF	NR2F1	ZFHX4	MID1	GTF2IRD1
JMY	IRAK2	SMARCA5	TRIB1	TFEB	TRIB1	IRF1	PTCH1	ADD1	TWIST1	FER	DDX3X	UNCX	NFATC2			CAMK2A	PIM1	RREB1	KCTD15	SREBF2	NR4A2	TLR9	E2F3	FOXO3			CTBP1	CD40	IRF2	TFAP2A	ZBTB38	PPARA	UBE2V1	ATOH8	USF2	PRNP	FOXH1	NFAM1	GLI3	SLC2A4RG	TFCP2L1	HOXD1	CLOCK	TSC22D2	FOXP1	POU5F2	HEY1	BCOR	PHTF2
NR2F1	HDAC11	FBXW7	MYC	CCND3	MYC	AFF4	NR4A3	HTT	JAZF1	IRF1	PHF8	MAFK	SALL4			HAND1	NFYA	TFAP2A	USF2	TCF20	TBR1	PRKCD	ZKSCAN4	SGK1			RNF4	ZMYND8	HELT	HIVEP1	TSC22D2	MAPK11	CEBPB	ARID5A	ETV2	INSM1	RFX3	PPARA	MLXIPL	BACH1	IWS1	NAB1	REST	MYNN	NFKBIZ	IRF1	RIPK2	DDX3X	ZNF789
IRF1	KAT2B	PDGFC	ZFAT	TRERF1	ZFAT	PITX1	KLF4	MSX1	CREB5	AFF4	PASD1	CARD11	ZNF217			TLX3	FOXP4	GCM2	ETV2	PPARA	DLX1	WNT5A	TRIM31	BCLAF1			TNIP2	SNAI1	AHRR	E2F3	MYNN	BHLHE40	ADNP	POU3F3	NFKBID	NKX2-2	GLIS3	BHLHE40	GTF2I	RCAN1	SPOPL	SATB2	EPHA5	ETV5	ZBTB20	PITX1	YWHAZ	AR	ZKSCAN5
IL4	EOMES	HMGB2	GLI4	SRF	ZNF696	H2AFY	AKNA	ZNF518B	NOD1	PITX1	FLNA	AHR	PSMA7			MSX2	TFEB	HIVEP1	NFKBID	MAPK11	DLX2	FOXP1	PHF1	TNFAIP3			ADD1	UBE2V1	MRPL36	SOX4	ETV5	KAT2B	NFATC2	EN1	POLR2I	FOXA2	NFIB	ATG7	DMTF1	SIM2	ZEB2	KLF7	ANXA3	BCL6	KLF15	EGR1	KLF10	HCFC1	FOXP2
TCF7	UBP1	HAND2	ZNF696	VEGFA	DMRT1	EGR1	TRAF1	RBPJ	TBX20	H2AFY		SP8	TCFL5			ZNF354C	CCND3	E2F3	OVOL3	BHLHE40	SP3	BBX	PPARD	CITED2			HTT	CEBPB	IRX4	TRIM38	BCL6	UBP1	ZNF217	POLR2D	ZFP82	ID1	DMRTA1	NR2C2	TRRAP	ERG	NR4A2	CREB1	HNRNPD	HES1	GATA2	TMEM173	ABRA	FLNA	TFEC
H2AFY	MYD88	IRF2	GLIS3	SUPT3H	RFX3	NR3C1	NR6A1	APBB2	BAZ1B	EGR1		SP4	DIDO1			SCGB3A1	TRERF1	SOX4	ZFP82	IRAK2	SP9	ZBTB20	TEAD3	HIVEP2			MSX1	ADNP	IRX1	ABT1	HES1	CSRNP1	TFAP2C	ZEB2	ZNF540	FOXS1	CREB3	KAT2B	ZNF789	ETS2	TBR1	METTL21A	AFF1	CTBP1	ZBTB38	PURA	TRPS1		MET
SMAD5	CSRNP1	ZFP42	NFIB	GCM1	GLIS3	NPM1	CDK9	KIT	GTF2I	PFDN1		CDCA7L	SLC2A4RG			IRF4	SRF	TRIM38	DPF1	ATG7	HOXD11	GSK3B	MAPK14	TAB2			TADA2B	NFATC2	ZNF131	ZKSCAN3	CTBP1	RASSF1	TAF4	TBR1	DPF1	NCOA6	KLF9	NR1D2	ZKSCAN5	RIPK4	SP5	FEV	NFKB1	ADD1	ZIC1	PFDN1	ENPP2		SND1
EGR1	CTNNB1	AHRR	BNC2	RAB23	NFIB	CREBRF	PRRX2	CLOCK	PHTF2	NR3C1		IL6	BACH1			FOXQ1	VEGFA	ABT1	MAP3K10	HDAC11	HOXD3	KLF15	PIM1	TFB1M			ZNF518B	TSHZ2	OTP	PHF1	NKX1-1	TLR9	PSMA7	DLX2	TGFB1	EDEM2	HNRNPK	THRB	TSC22D4	PKNOX1	DLX1	PAX3	LEF1	HTT	WWTR1	NR3C1	ZHX2		KLF14
PFDN1	MITF	MRPL36	CDKN2A	EEF1A1	BNC2	MSX2	BRD3	HOPX	CD36	PTTG1		NFE2L3	OLIG2			FOXF2	NFKBIE	TRIM27	POU2F2	KAT2B	HOXD4	ZXDC	FOXP4	TULP4			LDB2	ZNF217	JMY	HMGA1	TACC3	PRKCD	TCFL5	CDCA7	POU2F2	PHF20	NFIL3	CSRNP1	CREB3L2	SIK1	DLX2	GBX2	PRDM5	ZNF518B	TSC22D2	PPARGC1B	TRIB1		CREB3L2
NR3C1	FOXP1	IRX2	NFX1	KIAA1009	CDKN2A	RIPK1	RXRA	REST	SRI	CREBRF		HOXA1	OLIG1			FOXC1	GCM1	ZNF311	ZNF225	THRB	HOXD1	GATA2	TFEB	MAFK			RBPJ	TAF4	THBS4	PPARD	RNF4	FOXP1	DIDO1	SP3	ETHE1	TGIF2	PTCH1	CTNNB1	EZH2	PRMT2	CDCA7	HES6	CCRN4L	RBPJ	SHOX2	NPM1	POU5F1B		CDK5
POU4F3	NFKBIZ	IRX1	CREB3	TBX18	NFX1	CDYL	NACC2	NAAA	ZNF789	MSX2		HOXA7	SIM2			RIPK1	EEF1A1	TRIM31	BCL3	EOMES	NAB1	ZBTB38	TRERF1	FOXK1			APBB2	PSMA7	NR2F1	TEAD3	TNIP2	MINA	ZGPAT	EVX2	BCL3	RBL1	ZNF367	SCAP	EN2	TBX1	SP3	PER2	ELF2	APBB2	MECOM	CREBRF	GLI4		CNOT7
PPARGC1B	BBX	DAP	KLF9	ZNF292	CREB3	RREB1	TRAF2	ANXA3	ZKSCAN5	ZNF354C		HOXA11	ERG			RREB1	KIAA1009	RXRB	RELB	CTNNB1	STAT1	WWTR1	SRF	ETV1			TXK	DIDO1	IRF1	FOXP4	HTT	NFKBIZ	SLC2A4RG	HOXD1	RELB	MAFB	NR4A3	MAPKAPK3	MNX1	PATZ1	SP9	TWIST2	SMARCA5	CLOCK	MYNN	TRIM52	DMRT1		LZTS1
HAND1	ZBTB20	SUB1	TLE4	POU3F2	KLF9	TFAP2A	TBL1X	HNRNPD	CUX1	SCGB3A1		EVX1	ETS2			TFAP2A	ZNF292	HMGA1	CD3EAP	RASSF1	SATB2	TSC22D2	VEGFA	MEOX2			REST	SLC2A4RG	TCF7	TFEB	MSX1	BBX	MYT1	NAB1	CD3EAP	MYBL2	AKNA	PRKCD	WDR60	HMOX1	EVX2	SOX12	PDGFC	REST	SOX2	FOXC1	GLIS3		EGR3
CNOT8	GSK3B	PRKAA1	TLE1	SIM1	TLE1	HIVEP1	MID1	MAPK10	RELN	TRIM52		JAZF1	RIPK4			HIVEP1	MAP3K7	PIM1	PPP1R13L	MAPKAPK3	CFLAR	SHOX2	SUPT3H	HDAC9			POLR2B	TCEA2	EGR1	CCND3	TADA2B	ZBTB20	BACH1	SATB2	FOSB	STK4	TRIM32	WNT5A	GATA4	MAFF	HOXD10	RBCK1	HMGB2	ANXA3	ETV5	RIPK1	NFIB		CLU
TLX3	KLF15	ZNF131	HNRNPK	PRDM1	HNRNPK	E2F3	BCOR	AFF1	TMEM229A	FOXF2		CREB5	PKNOX1			E2F3	PRDM1	NFYA	FOSB	TLR9	SUMO1	MECOM	RAB23	TWIST1			HNRNPD	BACH1	NR3C1	TRERF1	ZNF518B	NR1I2	OLIG2	KLF7	SIX5	RBPJL	DAB2IP	FOXP1	LZTS1	ATF4	HOXD4	CSNK2A1	HAND2	HNRNPD	BCL6	CDYL	CDKN2A		TACC1
NKX2-5	CNBP	FOXD1	NFIL3	FOXO3	NFIL3	TRIM38	DDX3X	PKD2	SND1	RIPK1		TBX20	SIK1			SOX4	NR2E1	FOXP4	SIX5	PRKCD	KLF7	PRKCI	EEF1A1	CDCA7L			NKX6-1	RCAN1	HAND1	SRF	RBPJ	GSK3B	OLIG1	FEV	FOXA3	EYA2	NR6A1	ZNF717	EGR3	TEF	HOXD1	TCF15	ZFP42	MAPK10	TP63	RREB1	DMRTA1		IKBKB
MSX2	ZBTB38	MEF2C	PTCH1	HDAC2	PTCH1	ABT1	EDA2R	NFKB1	CREB3L2	RREB1		IKZF1	PTTG1IP			TRIM27	FOXO3	MDFI	MYPOP	WNT5A	PAX3	SOX2	KIAA1009	IL6			AFF1	SIM2	TLX3	VEGFA	KLF3	ZNF148	RCAN1	PAX3	HIF3A	ZMYND8	PBX3	NFKBIZ	EBF2	XRCC6	NEUROD1	EBF4	AHRR	AFF1	HES1	HIVEP1	NFX1		CEBPD
PROP1	WWTR1	NR2F1	ZNF367	TBPL1	ZNF367	ZKSCAN4	MORF4L2	PRDM5	EZH2	TFAP2A		BAZ1B	PRMT2			HMGA1	TBPL1	TFEB	HIF3A	HESX1	SP100	MAP3K13	TBX18	NFE2L3			ATOH1	ETS2	CREBRF	NFKBIE	APBB2	KLF15	SIM2	SP110	PRKD2	SNAI1	LMX1B	BBX	TACC1	TCF20	STAT1	PRNP	MRPL36	PKD2	ADD1	SOX4	KLF9		SNAI2
ZNF354C	TSC22D2	FER	FOXE1	SGK1	NR4A3	ZNF311	TSC22D3	CCRN4L	ZNF398	HIVEP1		GTF2IRD1	LZTR1			PPARD	MYB	CCND3	PRKD2	FOXP1	GBX2	ETV5	ZNF292	HOXA3			NFKB1	PKNOX1	NKX2-5	EEF1A1	REST	ZXDC	ETS2	SP100	NPAS1	CEBPB	CDK9	GSK3B	NKX6-3	PPARA	STAT4	OVOL2	IRX2	NFKB1	HTT	ABT1	TLE4		RB1CC1
MAPK9	MLF1	IRF1	NR4A3	BCLAF1	KLF4	ATF6B	ELF4	ELF2	CDK5	E2F3		GTF2I	ZNF280B			TEAD3	BCLAF1	SRF	NPAS1	NFKBIZ	HES6	BCL6	SIM1	HOXA9			NEUROG2	SIK1	MSX2	POU3F2	POLR2B	GATA2	PKNOX1	HES6	MEIS3	ADNP	BRD3	KLF15	KAT6A	BHLHE40	SATB2	INSM1	IRX1	PITX2	TADA2B	ZSCAN12	TLE1		PRDM14
SCGB3A1	MECOM	AFF4	KLF4	TNFAIP3	TXN	PPARD	HCFC1	SMARCA5	SHH	SOX4		ZNF789	XBP1			FOXP4	TNFAIP3	VEGFA	MEIS3	KLF15	PER2	HES1	PRDM1	HOXA13			ELF2	PTTG1IP	MAPK9	FOXO3	NFKB1	FOXL2	SIK1	PER2	DBP	NFATC2	RXRA	GATA2	SNAI2	NR2C2	CFLAR	NKX2-2	DAP	CCRN4L	ZNF518B	ZNF311	HNRNPK		ZFHX4
IRF4	MYNN	PITX1	TXN	CITED2	AKNA	TEAD3	MECP2	PDGFC	WDR60	ABT1		ZNF394	PATZ1			TFEB	CITED2	NFKBIE	DBP	ZXDC	TWIST2	CTBP1	FOXO3	TAX1BP1			HMGB2	PRMT2	IRF4	TBPL1	LEF1	HLTF	PTTG1IP	TWIST2	MAMSTR	SALL4	TRAF2	CNBP	ST18	KAT2B	SUMO1	FOXA2	ZNF622	ELF2	PPARGC1A	CSNK2B	NFIL3		HEY1
FOXQ1	MAP3K13	H2AFY	AKNA	HIVEP2	TRIM32	PIM1	FLNA	HMGB2	CNOT7	ZKSCAN4		TSC22D4	HMOX1			CCND3	HIVEP2	EEF1A1	MAMSTR	GATA2	HDAC4	TACC3	HSF2	CREB5			IRF2	TBX1	FOXQ1	MYB	NEUROG2	TSC22D2	PRMT2	SOX12	TEAD2	ZNF217	TBL1X	FOXL2	TCF24	NR1D2	KLF7	ID1	SUB1	FBXW7	RBPJ	PHF1	PTCH1		RIPK2
FOXF2	ETV5	EGR1	TRIM32	TAB2	DAB2IP	NFYA		HAND2	LZTS1	ZKSCAN3		CUX1	RBFOX2			TRERF1	PLAGL1	KIAA1009	TEAD2	CNBP	SOX12	HTT	SGK1	NOD1			AHRR	LZTR1	FOXF2	HIVEP2	CCRN4L	MECOM	TBX1	RBCK1	NR1H2	TFAP2C	BCOR	ZBTB38	HEY1	CSRNP1	METTL21A	PLAGL2	PRKAA1	PDGFC	KLF3	PPARD	ZNF367		MTDH
FOXC1	BCL6	TMEM173	DAB2IP	TFB1M	NR6A1	FOXP4		IRF2	EGR3	TRIM27		HBP1	MAFF			SRF	TAB2	ZNF292	MED25	FOXL2	RBCK1	MSX1	BCLAF1	GLI3			MRPL36	MAPK1	FOXC1	TAB2	ELF2	MYNN	LZTR1	SCRT2	SPIB	BMP7	DDX3X	WWTR1	E2F5	ZNF621	PAX3	CBFA2T2	ZNF131	HMGB2	APBB2	PIM1	ZNF782		YWHAZ
RIPK1	HES1	PFDN1	NR6A1	TULP4	PBX3	TFEB		MRPL36	CLU	ZNF311		FOXP2	MKL1			VEGFA	GTF2H5	UFL1	NR1H2	ZBTB38	EBF4	WFS1	TNFAIP3	BAZ1B			DAP	SMARCB1	RIPK1	GTF2H5	NAA15	BCL6	ZNF280B	EBF4	ZNF83	TAF4	PHF8	TSC22D2	RIPK2	CTNNB1	SP140	E2F1	FOXD1	HAND2	TXK	NFYA	NR4A3		UBR5
RREB1	CTBP1	SRA1	PBX3	MAFK	CDK9	TRERF1		DAP	DUSP26	PBX2		IRF5	TEF			EEF1A1	T	PRDM1	SPIB	TFDP2	MAVS	KLF3	CITED2	GTF2IRD1			FAM105B	XBP1	CDYL	T	NR3C2	HES1	XBP1	PRNP	DPRX	GATA5	EDA	SHOX2	RNF19A	SCAP	GBX2	NCOA6	JMY	MRPL36	HOPX	FOXP4	KLF4		KLF10
TFAP2A	TACC3	NR3C1	CDK9	FOXK1	PRRX2	SRF		FAM105B	TACC1	PPARD		SMO	SREBF2			BACH2	MAFK	FOXO3	ZNF83	ZIC1	PRNP	CLOCK	HIVEP2	PHTF2			SUB1	PATZ1	RREB1	MAFK	HMGB2	DGKQ	PATZ1	INSM1	NLRP12	TCFL5	FOXO4	MECOM	YWHAZ	PRKCD	HES6	PHF20	CCNH	DAP	EPHA5	CCND3	TXN		ZFPM2
HIVEP1	TNIP2	EBF1	PRRX2	ETV1	BRD3	VEGFA		SUB1	NKX6-3	TEAD3		KLF14	TCF20			POU3F2	CARD11	TBPL1	ZNF320	WWTR1	INSM1	REST	TAB2	CD36			ZNF131	ISX	TFAP2A	CARD11	IRF2	CTBP1	HMOX1	NKX2-2	FIZ1	DIDO1	ZNF711	MYNN	KLF10	WNT5A	PER2	TGIF2	MEF2C	SUB1	ANXA3	TRERF1	TRIM32		ABRA
E2F3	HTT	PTTG1	BRD3	AHR	NACC2	SUPT3H		PRKAA1	KAT6A	MAPK14		MTPN	NFAM1			PRDM1	FOXK1	MYB	ZNF816	TSC22D2	NKX2-2	AFF1	TFB1M	FZD1			GPBP1	HMOX1	HIVEP1	CDCA7L	AHRR	NKX1-1	RBFOX2	VSX1	ZNF444	ZGPAT	MORF4L2	ZNF639	DCSTAMP	FOXP1	HDAC4	MAFB	NR2F1	PRKAA1	HNRNPD	SRF	TLR4		TRPS1
SOX4	MSX1	NPM1	NACC2	HDAC9	TRAF2	RAB23		ZNF131	IKBKB	PIM1		HIPK2	MAPK11			NR2E1	CDCA7L	BCLAF1	ZNF665	MECOM	VSX1	NEUROG2	TULP4	ZNF789			ENC1	RBFOX2	E2F3	NFE2L3	MRPL36	RNF4	SOX10	HCK	ZFP28	SIM2	TSC22D3	POLR2H	ZHX2	BBX	SOX12	L3MBTL1	POU5F2	ZNF131	MAPK10	VEGFA	TRAF1		ENPP2
TRIM31	RBPJ	CREBRF	TRAF2	TWIST1	TBL1X	EEF1A1		GPBP1	SNAI2	NFYA		EZH2	BHLHE40			FOXO3	NFE2L3	TNFAIP3	ZNF135	SOX2	ID1	PRDM5	MAFK	ZKSCAN5			OTP	MAFF	SOX4	HOXA3	IRX4	HTT	MAFF	PLAGL2	DUXA	RIPK4	ELF4	ETV5	ZHX1	GSK3B	CSNK2A1	MYBL2	FER	ISL1	AFF1	RUNX2	NR6A1		ZHX2
PBX2	KLF3	MSX2	BCOR	CDCA7L	BCOR	KIAA1009		FOXD1	MSC	FOXP4		ZNF467	IRAK2			TNFAIP3	HOXA1	CITED2	ZNF274	POLR2H	COMMD7	CCRN4L	ETV1	TSC22D4			JMY	MKL1	ABT1	HOXA11	DAP	MSX1	ATF4	COMMD7	ZSCAN4	PKNOX1	HCFC1	BCL6	TRIB1	KLF15	PRNP	EYA2	IRF1	GPBP1	NFKB1	SUPT3H	PBX3		ZHX1
PHF1	APBB2	FOXC1	DDX3X	IL6	DDX3X	TBX18		ENC1	ZFHX4	TFEB		CDK5	NR2C2			HIVEP2	HOXA11	HIVEP2	ZSCAN22	ETV5	CBFA2T2	ELF2	MEOX2	CUX1			MEF2C	EP300	SCAND3	NOD1	DROSHA	HMX1	MKL1	E2F1	ZSCAN1	PRMT2	MECP2	TP63	MYC	GATA2	INSM1	PTGIS	AFF4	ENC1	LEF1	RAB23	BARHL1		TRIB1
HMGA1	REST	RIPK1	MORF4L2	NFE2L3	TFE3	ZNF292		JMY	HEY1	CCND3		MNX1	KAT2B			GTF2H5	EVX1	TFB1M	ZNF446	BCL6	E2F1	NR3C2	AHR	MET			FER	TEF	ZNF311	AEBP1	SUB1	ZNF518B	EP300	ITCH	ZNF135	LZTR1		HES1	GLI4	SOX14	NKX2-2	SNAI1	TCF7	JMY	PITX2	EEF1A1	RXRA		GLI4
SPDEF	ANXA3	CDYL	HTATSF1	HOXA6	EDA2R	POU3F2		MEF2C	E2F5	TRERF1		GATA4	THRB			T	JAZF1	GTF2H5	MZF1	HES1	NCOA6	PDGFC	HDAC9	KLF14			IRF1	SREBF2	TRIM31	IKZF1	PRKAA1	NKX3-2	TEF	NCOA6	ZNF274	SMARCB1		CTBP1	ZNF696	ZIC1	FOXA2	CEBPB	PITX1	CCNH	CCRN4L	KIAA1009	TRAF2		ZNF696
TEAD3	MAPK10	RREB1	HCFC1	HOXA9	TSC22D3	SIM1		NR2F1	RIPK2	SRF		CNOT7	CSRNP1			DACT2	CREB5	UNCX	MYT1L	DGKQ	EDEM2	AHRR	TWIST1	CREB3L2			IL5	TCF20	TNF	BAZ1B	ZNF131	RBPJ	TCF20	PHF20	MYT1L	LIF		TNIP2	FOXH1	WWTR1	ID1	ADNP	H2AFY	NR2F1	ELF2	TBX18	MID1		ZNF623
PIM1	AFF1	TFAP2A	FLNA	HOXA11	HTATSF1	PRDM1		POU5F2	RUNX1T1	VEGFA		EGR3	ZNF445			UNCX	AEBP1	MAFK	SOX11	CTBP1	PHF20	MRPL36	IL6	CDK5			TCF7	NFAM1	PHF1	MLXIPL	GPBP1	KLF3	NFAM1	RBL1	SOX11	PATZ1		HTT	GLIS3	TSC22D2	FOXS1	SALL4	EGR1	FER	SMAD1	BACH2	BCOR		HSF1
FOXP4	NFKB1	HIVEP1		TAX1BP1	HCFC1	FOXO3		FER	RNF19A	SUPT3H		GTF2E2	TLR9			MAFK	GTF2IRD1	ETV1	ID2	RNF4	SCAND1	DAP	NFE2L3	SHH			EGR1	PPARA	HMGA1	GTF2IRD1	TAF9	GSX2	PPARA	MAFB	ID2	ISX		MSX1	JAK2	MECOM	NCOA6	ZNF217	PURA	IRF1	FBXW7	MAP3K7	DDX3X		TONSL
MDFI	CCRN4L	E2F3		JAZF1	MECP2	HDAC2		IRF1	YWHAZ	RAB23		TACC1	PRKCD			CARD11	GTF2I	AHR	TAF1B	HTT	MAFB	FAM105B	HOXA9	CNOT7			PURA	MAPK11	TEAD3	GTF2I	JMY	REST	MAPK11	MYBL2	TAF1B	HMOX1		WFS1	NFIB	MYNN	EDEM2	TFAP2C	PFDN1	AFF4	PDGFC	UFL1	BEX1		DMRT1
TFEB	ELF2	SOX4		CREB5	FLNA	TBPL1		AFF4	GRHL2	EEF1A1		NKX6-3	FOXP1			FOXK1	PHTF2	IL6	GRHL1	MSX1	ZHX3	ZNF622	HOXA11	EGR3			PFDN1	BHLHE40	FOXP4	SRI	MEF2C	POLR2B	BHLHE40	STK4	GRHL1	RBFOX2		ZNF518B	DMRTA1	SOX2	PHF20	BMP7	NR3C1	PITX1	HMGB2	POU3F2	MORF4L2		GLIS3
CCND3	PDGFC	ABT1		NOD1		SGK1		PITX1	KLF10	TBX18		KAT6A	BBX			TWIST1	DMTF1	HOXA11	KLF11	CYTL1	MYBL2	SUB1	TAX1BP1	CLU			SRA1	VHL	TFEB	DLX5	NR2F1	HNRNPD	TADA3	CD40	KLF11	MAFF		PPARGC1A	KLF9	BCL6	TGIF2	TAF4	PPARGC1B	H2AFY	HAND2	SIM1	TSC22D3		NFIB
TRERF1	IRF2	ZNF311		GLI3		BCLAF1		SMAD5	DCSTAMP	BACH2		IKBKB	GSK3B			SP8	ZKSCAN5	AEBP1	TRIB2	TADA2B	STK4	PRKAA1	JAZF1	TACC1			NR3C1	IRAK2	CCND3	ZKSCAN5	FER	NFKB1	ATG7	ZMYND8	TRIB2	EP300		RBPJ	TLE4	HES1	RBL1	PSMA7	GPX3	EGR1	ZFP42	PRDM1	ZNF75D		BNC2
SRF	AHRR	TRIM26		BAZ1B		CITED2		EGR1	ZFPM2	POU3F2		SDCBP	ZXDC			CDCA7L	TSC22D4	IKZF1	MYCN	HMX1	CD40	ZNF131	CREB5	KAT6A			TCERG1	ATG7	TRERF1	TSC22D4	IRF1	LEF1	PPARG	SNAI1	MYCN	TEF		KLF3	PTCH1	CTBP1	MAFB	GATA5	CNOT8	PFDN1	AHRR	FOXO3	HCFC1		CDKN2A
VEGFA	MRPL36	PHF1		GTF2IRD1		HIVEP2		PFDN1	ABRA	SIM1		PRDM14	GATA2			NFE2L3	CUX1	GTF2IRD1	OSR1	ZNF518B	EYA2	GPBP1	NOD1	IKBKB			PPARGC1B	RAF1	VEGFA	CUX1	TCF7	NEUROG2	KAT2B	UBE2V1	OSR1	SREBF2		CLOCK	NR4A3	TACC3	MYBL2	TCFL5	PTTG1	NR3C1	MRPL36	GTF3C6	MECP2		DMRTA1
NFKBIE	IRX4	HMGA1		PHTF2		TAB2		NR3C1	TRPS1	PRDM1		HEY1	FOXL2			HOXA1	SND1	GTF2I	NCOA1	NKX3-2	ZMYND8	TAF9	GLI3	CEBPD			HAND1	NR2C2	NFKBIE	FOXP2	EGR1	CCRN4L	NR1D2	CEBPB	NCOA1	TCF20		REST	KLF4	TNIP2	HNF4A	DIDO1	CREBRF	PPARGC1B	IRX1	HDAC2			CREB3
TFAP2B	DAP	PPARD		CD36		TFB1M		PPARGC1B	ZHX2	FOXO3		E2F5	ZIC1			HOXA2	IRF5	ZNF789	TCF23	KLF3	PTGIS	FOXD1	AEBP1	SNAI2			CNOT8	KAT2B	EEF1A1	IRF5	PURA	ELF2	THRB	ADNP	FOSL2	NFAM1		HNRNPD	AKNA	HTT	STK4	SLC2A4RG	MSX2	HAND1	DAP	HSF2			KLF9
TBX18	FAM105B	TEAD3		SRI		TULP4		CDX1	ZHX1	HDAC2		MTDH	TSC22D2			HOXA6	SMO	ZNF394	FOSL2	CLOCK	SNAI1	ENC1	GTF2IRD1	SDCBP			EBF1	EOMES	TBX18	SMO	SRA1	NR3C2	CSRNP1	NFATC2	ALK	MAPK11		NKX6-1	TRIM32	WFS1	RBPJL	TCEA2	FOXC1	PTTG1	ZNF622	HEY2			TLE4
POU3F2	SUB1	PIM1		FZD1		MAFK		CNOT8	TRIB1	SGK1		RNF19A	MECOM			HOXA11	NRF1	TSC22D4	MTA3	REST	UBE2V1	JMY	PHTF2	HEY1			PTTG1	UBP1	ZNF292	NRF1	NR3C1	TLR2	CTNNB1	SALL4	MTA3	BHLHE40		MAPK10	DAB2IP	HMX1	EYA2	MYT1	RIPK1	NPM1	SUB1	TCF21			NFIL3
NR2E1	PRKAA1	FOXP4		ZKSCAN5		FOXK1		EBF1	MYC	MYB		YWHAZ	MYNN			EVX1	KLF14	CUX1	ZFP36L2	HNRNPD	CEBPB	NR2F1	FZD1	E2F5			FOXI1	MYD88	BACH2	HIPK2	PPARGC1B	HMGB2	TLR9	ZNF217	ZFP36L2	XPC		AFF1	NR6A1	ZNF518B	ZMYND8	OLIG2	CDYL	CREBRF	ZNF131	BCLAF1			PTCH1
FOXO3	ZNF131	TFEB		CUX1		ETV1		PTTG1	ZFAT	BCLAF1		UBR5	ZNF639			TAX1BP1	EZH2	TFEC	SIX3	LEF1	NFATC2	IRF1	ZNF789	RIPK2			CREBRF	CSRNP1	POU3F2	NOBOX	HAND1	HAND2	PRKCD	TFAP2C	SIX3	NR2C2		NFKB1	LMX1B	PPARGC1A	SNAI1	OLIG1	RREB1	MSX2	GPBP1	TNFAIP3			ZNF367
HEY2	GPBP1	CCND3		FOXP2		AHR		NPM1	ZNF696	TNFAIP3		KLF10	SOX2			JAZF1	ZNF398	CREB3L2	SIX2	CCRN4L	SALL4	AFF4	ZKSCAN5	RUNX1T1			MAPK9	CTNNB1	NR2E1	ZNF398	PTTG1	IRF2	FOXP1	TAF4	SIX2	EOMES		LEF1	CDK9	RBPJ	CEBPB	RCAN1	HIVEP1	CDYL	FOXD1	CITED2			NR4A3
TCF21	FOXD1	TRERF1		MDFIC		HDAC9		CREBRF	PARP10	CITED2		TRPS1	BCL6			CREB5	ZNF467	HIPK2	PRKCE	ELF2	ZNF217	TCF7	CUX1	MTDH			IRF4	TLR9	FOXO3	CDK5	NPM1	HELT	ZBTB20	PSMA7	PRKCE	CSRNP1		PITX2	PRRX2	KLF3	ADNP	SIM2	E2F3	RREB1	CCNH	HIVEP2			KLF4
TBPL1	ENC1	SRF		TFEC		TWIST1		MSX2	SCRT1	HIVEP2		ZHX2	HES1			TBX20	CDK5	ZNF398	EPAS1	NAA15	PFDN4	PITX1	MET	RNF19A			FOXF2	PRKCD	TBPL1	EN2	CREBRF	AHRR	NR1I2	GATA5	EPAS1	ZNF621		NEUROG2	MED27	APBB2	NFATC2	ETS2	SOX4	TFAP2A	MEF2C	TAB2			AKNA
MYB	OTP	VEGFA		MET		IL6		FOXC1	RFX3	TAB2		TRIB1	CTBP1			GLI3	WDR60	ZNF467	FOXN2	PPID	TFAP2C	H2AFY	WNT2	YWHAZ			FOXC1	WNT5A	MYB	SHH	IRF4	MRPL36	GSK3B	DIDO1	GTF2A1L	CTNNB1		PRDM5	BARHL1	CLOCK	SALL4	RIPK4	ABT1	HIVEP1	NR2F1	ESR1			TRIM32
HIVEP2	JMY	NFKBIE		WNT2		NFE2L3		RIPK1	NFIB	TFB1M		MYC	NKX1-1			AEBP1	CNOT7	CDK5	STON1	HMGB2	TAF4	EGR1	KLF14	KLF10			RIPK1	ZNF717	TNFAIP3	MNX1	FOXC1	IRX4	HCLS1	SLC2A4RG	OTX1	SCAP		ELF2	RXRA	REST	ZNF217	PKNOX1	ZKSCAN4	E2F3	POU5F2	GTF2H5			DAB2IP
TAB2	NR2F1	SUPT3H		WNT16		HOXA4		CDYL	CDKN2A	GTF2H5		ZFAT	RNF4			PURB	LZTS1	WDR60	XPO1	HAND2	PSMA7	TMEM173	CREB3L2	ABRA			CDYL	NFKBIZ	HIVEP2	WDR60	RIPK1	FAM105B	ZXDC	TCEA2	MEIS1	PRKCD		NAA15	TBL1X	POLR2B	TFAP2C	SIK1	ZKSCAN3	SOX4	IRF1	MAFK			NR6A1
GTF2H5	IRF1	RAB23		KLF14		HOXA6		RREB1	PAX5	TULP4		MAFA	HTT			ZNF117	EGR3	CNOT7	MEIS1	AHRR	GATA5	PURA	LZTS1	ENPP2			RREB1	ZBTB20	PLAGL1	GATA4	CDYL	ZNF131	GATA2	OLIG2	VAX2	WNT5A		PDGFC	BCOR	HNRNPD	BMP7	PRMT2	TRIM27	TRIM38	AFF4	CARD11			CDK9
UNCX	AFF4	EEF1A1		CREB3L2		HOXA9		TFAP2A	KLF9	MAFK		PARP10	MSX1			BAZ1B	TNFRSF10A	EGR3	VAX2	MRPL36	DIDO1	NR3C1	EGR3	TRIB1			HIVEP1	NR1I2	TAB2	LZTS1	RREB1	GPBP1	FOXL2	OLIG1	EMX1	HESX1		HMGB2	DDX3X	ATOH1	TAF4	TBX1	ZNF311	ABT1	TCF7	FOXK1			BRD3
MAFK	PITX1	KIAA1009		ZNF398		JAZF1		HIVEP1	TLE4	FOXK1		SCRT1	WFS1			GTF2IRD1	HMBOX1	KAT6A	EMX1	IRX2	SLC2A4RG	POU4F3	CLU	MYC			E2F3	GSK3B	GTF2H5	EGR3	TFAP2A	FOXD1	ZBTB38	RCAN1	EGR4	MITF		HAND2	FOXO4	NFKB1	TCFL5	SMARCB1	PPARD	ZKSCAN4	PITX1	ETV1			NOTCH1
CARD11	H2AFY	TBX18		CDK5		CREB5		E2F3	TLE1	ETV1		FOXD4	HMX1			PHTF2	DUSP26	IKBKB	EGR4	IRX1	BACH1	TCERG1	TACC1	ZFAT			SOX4	ZXDC	T	TNFRSF10A	HIVEP1	OTP	MECOM	SIM2	LBX2	FOXP1		AHRR	BEX1	LEF1	DIDO1	XBP1	TEAD3	ZKSCAN3	H2AFY	AHR			TRAF2
ZNF12	BRD8	ZNF292		CNOT7		NOD1		SOX4	NFIL3	AHR		DMRT2	ZNF518B			DLX6	TACC1	CEBPD	LBX2	DAP	OLIG1	PPARGC1B	KAT6A	GLI4			TRIM38	CNBP	UNCX	BRF2	E2F3	JMY	MYNN	ERG	TLX2	ZBTB20		MRPL36	TSC22D3	PITX2	SLC2A4RG	LIF	MAPK14	TRIM31	EGR1	HDAC9			MID1
NFE2L3	EGR1	BACH2		EGR3		GLI3		TRIM38	PTCH1	HDAC9		RFX3	NKX3-2			DLX5	NKX6-3	TCEA1	GCFC2	SUB1	SIM2	HAND1	IKBKB	ZNF696			ABT1	ZBTB38	MAFK	TACC1	SOX4	MEF2C	ZNF639	ETS2	TCF7L1	GSK3B		IRX2	RHOXF1	NEUROG2	TCEA2	HMOX1	PIM1	RXRB	PURA	TWIST1			BCOR
HOXA1	PURA	POU3F2		TNFRSF10A		BAZ1B		ABT1	ZNF367	TWIST1		PAX5	RBPJ			BUD31	KAT6A	TCF24	TCF7L1	CDK7	ERG	CREBRF	CEBPD	ZNF623			ZNF165	WWTR1	CARD11	NKX6-3	ABT1	NR2F1	ETV5	PKNOX1	ATOH8	KLF15		DAP	ELF4	PRDM5	MYT1	MAFF	FOXP4	PHF1	NR3C1	SP4			DDX3X
HOXA3	NR3C1	SIM1		CLU		GTF2IRD1		ZNF322	NR4A3	SP4		KLF9	KLF3			ZKSCAN5	IKBKB	TCEB1	ATOH8	FOXD1	ETS2	MSX2	SNAI2	HSF1			ZKSCAN4	TSC22D2	CDCA7L	KAT6A	ZNF165	IRF1	BCL6	SIK1	ARID5A	ZXDC		SUB1	HTATSF1	CCRN4L	BACH1	ATF4	CCND3	HMGA1	PPARGC1B	CDCA7L			PHF8
HOXA10	PPARGC1B	PRDM1		TACC1		CD36		ZKSCAN3	RAD23B	IL6		TLE4	APBB2			CUX1	PRDM14	E2F5	ARID5A	MEF2C	RIPK4	MAPK9	SDCBP	ZNF7			TRIM27	MECOM	NFE2L3	IKBKB	ZKSCAN4	TCF7	HES1	PTTG1IP	NPAS2	GATA2		ZNF131	ZIC3	ELF2	SIM2	EP300	TRERF1	TEAD3	PTTG1	IL6			FOXO4
CREB5	CAMK2A	FOXO3		KAT6A		FZD1		TRIM31	KLF4	NFE2L3		TLE1	GSX2			FOXP2	HEY1	RIPK2	NPAS2	NR2F1	PKNOX1	TRIM52	HEY1	DMRT1			TRIM26	MYNN	HOXA1	TCF24	TRIM27	NEUROG1	DGKQ	PRMT2	RFX8	CNBP		GPBP1	SOX3	NR3C2	ETS2	TEF	SRF	MAPK14	NPM1	NFE2L3			MORF4L2
AEBP1	CNOT8	HDAC2		IKBKB		TRRAP		PHF1	AKNA	HOXA1		HNRNPK	REST			MET	E2F5	MTDH	RFX8	IRF1	SIK1	FOXQ1	RIPK2	GLIS3			TCF19	ZNF639	HOXA3	MSC	TRIM31	EGR1	CTBP1	TBX1	POU3F3	SOX14		FOXD1	HCFC1	FBXW7	RIPK4	PHF5A	VEGFA	PIM1	CREBRF	HOXA2			TSC22D3
ZNF117	FOXI1	TBPL1		CEBPD		ZNF789		HMGA1	TRIM32	HOXA7		NFIL3	POLR2B			IRF5	MTDH	YWHAZ	POU3F3	AFF4	PTTG1IP	FOXC1	RUNX1T1	NFIB			TNF	POLR2H	TBX20	E2F5	TRIM26	PURA	NKX1-1	LZTR1	PAX8	FOXL2		ENC1	FLNA	HAND2	PKNOX1	TCF20	RUNX2	NFYA	MSX2	HOXA5			HCFC1
GTF2IRD1	CREBRF	SGK1		SNAI2		ZKSCAN5		PPARD	TRAF1	HOXA11		BARX1	HNRNPD			SMO	YWHAZ	UBR5	FHL2	EGR1	PRMT2	RIPK1	MTDH	NFX1			RXRB	ETV5	AEBP1	RNF19A	TNF	NR3C1	RNF4	ZNF280B	EN1	ZBTB38		JMY		ZFP42	PRMT2	PPARA	SUPT3H	TFEB	FOXC1	HOXA11			MECP2
TSC22D4	MSX2	BCLAF1		SDCBP		CUX1		TEAD3	DAB2IP	TAX1BP1		PTCH1	NKX6-1			NRF1	KLF10	KLF10	PAX8	NR3C1	TBX1	CDYL	RNF19A	CREB3			DAXX	HES1	IKZF1	YWHAZ	PHF1	PPARGC1B	TNIP2	SMARCB1	GLI2	ZIC1		MEF2C		AHRR	TBX1	MAPK11	TFAP2B	CCND3	RIPK1	TAX1BP1
CUX1	MAPK9	TNFAIP3		PRDM14		FOXP2		MAPK14	NR6A1	JAZF1		ZNF367	AFF1			CDK5	TRPS1	TRPS1	EN1	CNOT8	LZTR1	RREB1	YWHAZ	KLF9			HMGA1	DGKQ	BAZ1B	KLF10	HMGA1	CDX1	MSX1	XBP1	TFCP2L1	WWTR1		NR2F1		MRPL36	SMARCB1	BHLHE40	RAB23	TRERF1	CDYL	CREB5
FOXP2	TRIM52	CITED2		MSC		MDFIC		PIM1	PBX3	CREB5		TRIM14	PKD2			GBX1	ZHX2	ZHX2	GLI2	EBF1	XBP1	TFAP2A	KLF10	TLE4			PPARD	CTBP1	MLXIPL	ZHX2	PPARD	CNOT8	HMX1	PATZ1	IWS1	TSC22D2		POU5F2		IRX4	LIF	KAT2B	EEF1A1	SRF	RREB1	TBX20
NRF1	FOXQ1	HIVEP2		ZFHX4		MET		NFYA	LMX1B	NOD1		NR4A3	NFKB1			EN2	TRIB1	TRIB1	TFCP2L1	TLX3	HMOX1	HIVEP1	ZFPM2	NFIL3			ETV7	RNF4	GTF2IRD1	TRIB1	TEAD3	EBF1	ZNF518B	ISX	ZEB2	MECOM		IRF1		IRX2	PATZ1	NR1D2	KIAA1009	VEGFA	HIVEP1	GLI3
KLF14	RIPK1	TAB2		HEY1		NRF1		FOXP4	CDK9	GLI3		KLF4	LEF1			SHH	MYC	MYC	IWS1	NPM1	RBFOX2	E2F3	ABRA	PTCH1			PIM1	TNIP2	GTF2I	MYC	PIM1	TLX3	NKX3-2	HMOX1	NR4A2	MYNN		IL5		IRX1	ISX	THRB	ZNF292	RUNX2	E2F3	AEBP1
CDK5	CDYL	TFB1M		RIPK2		KLF14		TFEB	MED27	AEBP1		TRAF1	PITX2			MNX1	ZFAT	ZFAT	POLR2D	CREBRF	MAFF	SOX4	TRPS1	ZNF367			NFYA	HTT	SRI	GLI4	TFEB	CREBRF	RBPJ	RBFOX2	CERS6	ZNF639		AFF4		DAP	HMOX1	EOMES	BACH2	SUPT3H	SOX4	GTF2IRD1
EN2	RREB1	TULP4		MTDH		CREB3L2		CCND3	BARHL1	GTF2IRD1		LHX2	NEUROG2			GATA4	GLI4	GLI4	ZEB2	MSX2	ATF4	TRIM38	ENPP2	NR4A3			FOXP4	MSX1	TSC22D4	MAFA	CCND3	NKX2-5	KLF3	SOX10	DLX2	SOX2		EGR1		SUB1	RBFOX2	UBP1	POU3F2	RAB23	TRIM38	GTF2I
SHH	TFAP2A	MAFK		RNF19A		HIPK2		TRERF1	BRD3	PHTF2		NR6A1	ELF2			LZTS1	MAFA	ZNF696	NR4A2	MAPK9	EP300	ABT1	ZHX2	RAD23B			TFEB	ZNF518B	CUX1	ZNF623	TRERF1	MAPK9	GSX2	MAFF	CDCA7	BCL6		PFDN1		ZNF131	MAFF	CSRNP1	SIM1	EEF1A1	ABT1	PHTF2
MNX1	HIVEP1	MEOX2		YWHAZ		ZNF398		SRF	RXRA	CD36		LMX1B	NAA15			HR	TONSL	MAFA	SP5	FOXQ1	TEF	TRIM27	TRIB1	KLF4			CCND3	NKX3-2	SMO	PARP10	SRF	IRF4	HOPX	ATF4	SP3	TP63		NR3C1		ISL1	ATF4	CTNNB1	PRDM1	TBX18	TRIM26	DMTF1
WDR60	E2F3	HDAC9		UBR5		CDK5		VEGFA	LHX3	FZD1		CDK9	SMARCA5			EGR3	ZNF7	PARP10	DLX2	FOXF2	SREBF2	HMGA1	MYC	TXN			TRERF1	RBPJ	NRF1	HSF1	VEGFA	FOXQ1	REST	EP300	EVX2	HES1		PPARGC1B		FOXD1	EP300	RASSF1	FOXO3	ZNF292	PBX2	FZD1
GATA4	SOX4	TWIST1		KLF10		LZTS1		NFKBIE	TBL1X	TRRAP		BARHL1	PDGFC			DUSP26	DMRT2	TONSL	CDCA7	FOXC1	TCF20	PPARD	ZFAT	AKNA			SRF	APBB2	ZNF398	SCRT1	NFKBIE	FOXF2	NFKB1	TEF	HOXD11	CTBP1		SOX30		ENC1	TEF	PRKCD	HDAC2	BACH2	TEAD3	ZNF789
HR	ABT1	IL6		ABRA		EGR3		CDC5L	BMX	ZNF789		BRD3	HAND2			BRF2	RFX3	RFX3	SP3	RIPK1	PPARA	TEAD3	GLI4	TRIM32			VEGFA	TXK	ZNF467	TONSL	SUPT3H	FOXC1	LEF1	SREBF2	HOXD8	RNF4		CREBRF		OTP	SREBF2	WNT5A	HSF2	POU3F2	PIM1	CUX1
EGR3	SCAND3	NFE2L3		ENPP2		CLU		SUPT3H	BCOR	TSC22D4		RXRA	IRF2			TACC1	NFX1	CREB3	CIR1	CDYL	MAPK11	MAPK14	ZNF696	TLR4			SUPT3H	CLOCK	CDK5	DMRT2	RAB23	RIPK1	NEUROG2	TCF20	HOXD4	TNIP2		MAPK9		JMY	TCF20	FOXP1	HEY2	SIM1	FOXP4	HBP1
BRF2	TRIM27	HOXA1		ZHX2		TACC1		RAB23	DDX3X	CUX1		TRAF2	AHRR			NKX6-3	PAX5	KLF9	EVX2	RREB1	BHLHE40	PIM1	MAFA	TRAF1			EEF1A1	REST	SMARCD3	RFX3	EEF1A1	CDYL	ELF2	NFAM1	HOXD1	HTT		FOXC1		MEF2C	NFAM1	POU1F1	TBPL1	PRDM1	MDFI	FOXP2
TACC1	POU5F1	HOXA4		TRIB1		KAT6A		EEF1A1	TCEAL1	FOXP2		TBL1X	MRPL36			KAT6A	KLF9	HNRNPK	HOXD10	TFAP2A	CAMK1	NFYA	ZNF623	DAB2IP			ZNF292	HNRNPD	EN2	GLIS3	KIAA1009	RREB1	POU4F2	PPARA	NEUROD1	MSX1		RIPK1		NR2F1	MAPK11	ZBTB20	SGK1	FOXO3	CCND3	MDFIC
NKX6-3	HMGA1	HOXA3		MYC		IKBKB		KIAA1009	MORF4L2	MET		MSL3	IRX4			IKBKB	TLE4	PTCH1	HOXD9	HIVEP1	ATG7	FOXP4	HSF1	NR6A1			BACH2	NFKB1	SHH	NFX1	ZNF292	TFAP2A	NR3C2	MAPK11	NAB1	WFS1		RREB1		POU5F2	BHLHE40	GSK3B	BCLAF1	SGK1	TRERF1	MET
KAT6A	PPARD	HOXA9		ZNF696		CEBPD		TBX18	ZIC3	WNT16		BCOR	IRX2			SNAI2	TLE1	ZNF367	HOXD4	SOX4	RAF1	MDFI	ZNF7	PBX3			MAP3K7	LEF1	MNX1	PAX5	BACH2	HIVEP1	PDGFC	BHLHE40	SATB2	TADA2B		TFAP2A		IRF1	XPC	KLF15	TNFAIP3	BCLAF1	SRF	WNT16
IKBKB	TEAD3	TAX1BP1		ZNF623		SNAI2		ZNF292	HCFC1	KLF14		DDX3X	DAP			SOX17	NFIL3	NR4A3	HOXD1	TRIM38	HDAC11	TFEB	DMRT1	CDK9			UFL1	NEUROG2	WDR60	KLF9	POU3F2	E2F3	HAND2	IRAK2	CFLAR	HMX1		GCM2		AFF4	NR2C2	ZXDC	CITED2	TNFAIP3	NFKBIE	KLF14
CEBPD	PIM1	CREB5		RFX3		RB1CC1		PRDM1		CREB3L2		ZNF630	SUB1			PRDM14	BARX1	AKNA	NAB1	ABT1	XPC	CCND3	DMRT2	PRRX2			PRDM1	CCRN4L	GATA4	FOXB2	PRDM1	SOX4	IRF2	ATG7	SUMO1	ZNF518B		HIVEP1		TCF7	KAT2B	GATA2	HIVEP2	CITED2	RUNX2	CREB3L2
SOX17	NFYA	NOD1		GLIS3		SDCBP		FOXO3		ZNF398		MORF4L2	GPBP1			E2F5	PTCH1	TRAF1	STAT1	ATF6B	KAT2B	TRERF1	RFX3	BARHL1			FOXO3	ELF2	CNOT7	BARX1	FOXO3	TRIM38	AHRR	NR2C2	CREB1	LDB2		E2F3		NEUROG1	EOMES	SOX14	TAB2	HIVEP2	SUPT3H	HIPK2
BHLHE22	FOXP4	GLI3		BNC2		MSC		TCF21		CDK5		TSC22D3	FOXD1			YWHAZ	ZNF367	DAB2IP	SATB2	PHF1	THRB	SRF	GLIS3	RXRA			GTF3C6	SMARCA5	LZTS1	PTCH1	HEY2	ABT1	MRPL36	KAT2B	METTL21A	PPARGC1A		SOX4		EGR1	CSRNP1	FOXL2	ESR1	TAB2	RAB23	EZH2
HNF4G	TFEB	AEBP1		CDKN2A		HEY1		TBPL1		SOX7		ELF4	MEF2C			UBR5	ZNF782	NR5A1	CFLAR	HMGA1	UBP1	VEGFA	NFIB	NACC2			HEY2	RPS3A	HR	ZNF367	TBPL1	ZKSCAN4	IRX4	EOMES	FEV	RBPJ		TRIM38		PURA	ZNF621	ZIC1	TFB1M	TFB1M	EEF1A1	ZNF398
HEY1	CCND3	GTF2IRD1		CREB3		RIPK2		SGK1		CNOT7		HCFC1	NR2F1			KLF10	FOXE1	NR6A1	KLF7	SPDEF	CSRNP1	NFKBIE	NFX1	TRAF2			TBPL1	HMGB2	EGR3	TRIM14	SGK1	TRIM31	IRX1	UBP1	PAX3	REST		TRIM31		NR3C1	CTNNB1	WWTR1	GTF2H5	TULP4	ZNF292	CDK5
MTDH	TRERF1	PHTF2		KLF9		MTDH		MYB		LZTS1			POU5F2			ZHX2	NR4A3	LMX1B	PAX3	PPARD	CTNNB1	SUPT3H	CREB3	TBL1X			SGK1	IRF2	BRF2	NR4A3	MYB	TNF	DAP	CSRNP1	SP100	POLR2B		TRIM26		CDX1	PRKCD	TSC22D2	TULP4	MAFK	BACH2	CNOT7
RNF19A	SRF	FZD1		TLE4		YWHAZ		BCLAF1		EGR3			IRF1			TRIB1	KLF4	CDK9	SP100	TEAD3	LZTFL1	TFAP2B	KLF9	MID1			MYB	AHRR	NKX6-3	KLF4	BCLAF1	HMGA1	FAM105B	CTNNB1	GBX2	NKX6-1		TEAD3		HAND1	WNT5A	SHOX2	MAFK	FOXK1	POU3F2	LZTS1
YWHAZ	VEGFA	ZKSCAN5		TLE1		UBR5		TNFAIP3		TNFRSF10A			TCF7			MYC	TRIM32	ENDOG	HES6	PIM1	LTF	EEF1A1	TLE4	BCOR			BCLAF1	MRPL36	KAT6A	TXN	TNFAIP3	PPARD	DROSHA	RASSF1	HES6	MAPK10		PIM1		TLX3	HESX1	MECOM	FOXK1	ETV1	SIM1	EGR3
KLF10	EEF1A1	CUX1		HNRNPK		KLF10		CITED2		CLU			H2AFY			GLI4	TRAF1	GFI1B	PER2	FOXP4	RASSF1	POU3F2	NFIL3	DDX3X			TNFAIP3	DAP	IKBKB	ZFP37	CITED2	TEAD3	SUB1	TLR9	PER2	ATOH1		NFYA		CREBRF	MITF	SOX2	ETV1	AHR	PRDM1	TNFRSF10A
TRPS1	TBX18	MET		NFIL3		ZFPM2		HIVEP2		TACC1			EGR1			ZNF696	DAB2IP	BRD3	TWIST2	TFEB	PRKCD	SIM1	PTCH1	ZNF630			CITED2	FAM105B	PRDM14	TRAF1	HIVEP2	ETV7	ZNF131	PRKCD	TWIST2	PITX2		FOXP4		NKX2-5	FOXP1	ETV5	AHR	TWIST1	NR2E1	NKX2-6
TAF2	POU3F2	WNT2		PTCH1		ABRA		PLAGL1		KAT6A			NR3C1			MAFA	LHX6	RXRA	HDAC4	TRERF1	WNT5A	FOXO3	ZNF782	TFE3			HIVEP2	SUB1	HEY1	DAB2IP	PLAGL1	NFYA	ISL1	WNT5A	SOX12	CCRN4L		MDFI		MSX2	ZBTB20	BCL6	HDAC9	CDCA7L	FOXO3	CLU
ZHX2	SIM1	SND1		ZNF367		TRPS1		TAB2		IKBKB			POU4F3			SCRT1	LHX2	NACC2	SOX12	SRF	FOXP1	TBPL1	NR4A3	EDA2R			PLAGL1	PRKAA1	E2F5	LHX6	TAB2	FOXP4	GPBP1	MITF	CSNK2A1	ELF2		CCND3		MAPK9	NR1I2	HES1	TWIST1	IL6	HDAC2	KAT6A
TRIB1	PRDM1	KLF14		NR4A3		ENPP2		ESR1		CEBPD			PPARGC1B			TONSL	NR6A1	NOTCH1	RBCK1	VEGFA	NFKBIZ	BCLAF1	RAD23B	TCEAL1			TAB2	GPBP1	RIPK2	LHX2	TFB1M	TFEB	TAF9	FOXP1	TCF15	POU4F2		TRERF1		SCGB3A1	GSK3B	DGKQ	IL6	NFE2L3	TBPL1	CEBPD
MYC	FOXO3	CREB3L2		KLF4		ZHX2		TFB1M		SNAI2			PTTG1			FOXD4	PBX3	TRAF2	TCF15	NFKBIE	ZBTB20	HIVEP2	KLF4	MORF4L2			TFB1M	TAF9	YWHAZ	NR6A1	GTF2H5	CCND3	FOXD1	NFKBIZ	SCRT2	NR3C2		SRF		FOXQ1	KLF15	CTBP1	NFE2L3	HOXA2	SGK1	SNAI2
GLI4	GTF3C6	ZNF398		TXN		TRIB1		GTF2H5		RB1CC1			TLX3			DMRT3	LMX1B	TBL1X	EBF4	SUPT3H	ZXDC	TAB2	TXN	ZNF75D			GTF2H5	OTP	UBR5	LMX1B	MAFK	TRERF1	OTP	GSK3B	EBF4	HAND2		VEGFA		FOXF2	ZXDC	NKX1-1	HOXA2	HOXA4	MYB	SOX17
ZNF696	TNFAIP3	CDK5		AKNA		MYC		MAFK		SDCBP			CREBRF			DMRT2	CDK9	MID1	MAVS	RAB23	GATA2	GTF2H5	AKNA	HCFC1			TULP4	JMY	KLF10	CDK9	CARD11	SRF	JMY	KLF15	PRNP	IRF2		NFKBIE		FOXC1	GATA2	RNF4	HOXA4	TAX1BP1	BCLAF1	SDCBP
MAFA	HIVEP2	WDR60		TRIM32		ZFAT		AHR		ZFHX4			PROP1			GLIS3	BARHL1	SCML1	PRNP	TBX18	ZBTB38	UNCX	TRIM32	MECP2			T	CCNH	ZHX2	MED27	ZNF12	VEGFA	MEF2C	ZXDC	OVOL2	HELT		SUPT3H		RIPK1	CNBP	ADD1	TAX1BP1	JAZF1	TNFAIP3	BHLHE22
EEF1D	TAB2	SOX7		DAB2IP		GLI4		TWIST1		HEY1			MAPK9			NFIB	GFI1B	BCOR	PCNA	ZNF292	WWTR1	MAFK	TLR4	FLNA			MAFK	MEF2C	TRIB1	BARHL1	ETV1	NFKBIE	NR2F1	GATA2	INSM1	ZFP42		TFAP2B		CDYL	SOX14	HTT	CREB5	CREB5	CITED2	PRDM14
ZNF623	GTF2H5	CNOT7		LHX2		ZNF696		CDCA7L		E2F5			FOXC1			PAX5	BRD3	DDX3X	MCM8	POU3F2	TSC22D2	CARD11	TRAF1				CARD11	NR2F1	MYC	GTF3C5	AHR	SUPT3H	IRF1	FOXL2	NKX2-4	AHRR		RAB23		RREB1	FOXL2	MSX1	NOD1	NOD1	HIVEP2	MSC
PUF60	UNCX	LZTS1		NR6A1		DMRT1		IL6		RIPK2			CDYL			KLF9	RXRA	GATA1	OVOL2	SIM1	MECOM	FOXK1	LHX2				AHR	FER	GLI4	BRD3	HDAC9	EEF1A1	TCF7	ZBTB38	NKX2-2	MRPL36		EEF1A1		TFAP2A	ZBTB38	WFS1	GLI3	TBX20	TAB2	HNF4G
HSF1	MAFK	EGR3		PBX3		GLIS3		NFE2L3		RUNX1T1			RREB1			FOXB2	NOTCH1	TAF9B	ZNF133	PRDM1	MYNN	ZNF12	NR6A1				HDAC9	IRF1	MAFA	RXRA	SP4	TBX18	EGR1	TSC22D2	FOXA2	IRX4		TBX18		HIVEP1	ZIC1	HMX1	AEBP1	GLI3	ESR1	ZFHX4
SCRT1	FOXK1	CLU		LMX1B		JAK2		HOXA1		MTDH			TFAP2A			TLE1	TRAF2	BTK	INSM1	FOXO3	MAP3K13	ETV1	PBX3				SP4	AFF4	ZNF623	NACC2	CDCA7L	ZNF292	SRA1	SHOX2	VSX1	IRX2		ZNF292		E2F3	WWTR1	ZNF518B	PURB	AEBP1	TFB1M	HEY1
TONSL	ETV1	TACC1		CDK9		BNC2		TAX1BP1		YWHAZ			GCM2			NFIL3	TBL1X	ELF4	NKX2-4	HEY2	ETV5	HDAC9	PRRX2				CDCA7L	TCF7	PARP10	LHX3	NFE2L3	BACH2	NR3C1	ETV5	ID1	IRX1		BACH2		ABT1	TSC22D2	NKX3-2	BAZ1B	GTF2IRD1	MAFK	RIPK2
FOXH1	AHR	KAT6A		PRRX2		CDKN2A		JAZF1		KLF10			E2F3			BARX1	MSL3	IRAK1	NKX2-2	SGK1	BCL6	TWIST1	BRD3				NFE2L3	H2AFY	HSF1	NOTCH1	HOXA3	POU3F2	POU4F3	HES1	FOXS1	ZNF622		MAP3K7		SCAND3	MECOM	APBB2	GTF2IRD1	PHTF2	FOXK1	RUNX1T1
ZNF7	SP4	IKBKB		RXRA		NFX1		CREB5		DCSTAMP			SOX4			PTCH1	BCOR	MECP2	FOXA2	BCLAF1	HES1	SP8	RXRA				CREB5	BRD8	SCRT1	TRAF2	JAZF1	SIM1	PPARGC1B	DGKQ	HCK	SUB1		UFL1		TRIM27	MYNN	GSX2	PHTF2	CD36	ETV1	MTDH
ZNF250	CDCA7L	CEBPD		NACC2		CREB3		TBX20		ABRA			TRIM38			ZNF367	DDX3X	FLNA	VSX1	TNFAIP3	DGKQ	SP4	TRAF2				IKZF1	EGR1	TONSL	TBL1X	CREB5	PRDM1	CAMK2A	CTBP1	PLAGL2	ZNF131		POU3F2		ZNF311	ZNF639	CLOCK	SRI	SRI	MEOX2	YWHAZ
DMRT3	NFE2L3	SNAI2		NOTCH1		KLF9		GLI3		ENPP2			ABT1			ZNF782	FOXP3	IKBKG	ID1	CITED2	CTBP1	IL6	TBL1X				BAZ1B	SRA1	DMRT3	ARX	NOD1	NR2E1	HAND1	NKX1-1	ITCH	ISL1		SIM1		HMGA1	SOX2	REST	FZD1	BUD31	HDAC9	UBR5
RFX3	HOXA1	RB1CC1		TRAF2		TLE4		BAZ1B		ZHX2			TRIM27			NR4A3	FOXO4		FOXS1	HIVEP2	TACC3	NFE2L3	MID1				GTF2I	HDAC3	DMRT2	BCOR	IKZF1	FOXO3	TLX3	TACC3	NCOA6	ENC1		PRDM1		TEAD3	BCL6	ANXA3	ZNF789	ZNF789	TWIST1	KLF10
NFIB	HOXA2	SDCBP		TBL1X		HNRNPK		GTF2IRD1		TRIB1			ZNF311			KLF4	MORF4L2		PLAGL2	GTF2H5	RNF4	HOXA1	BCOR				PHTF2	NR3C1	GLIS3	DDX3X	GTF2IRD1	HEY2	CREBRF	RNF4	EDEM2	OTP		FOXO3		MAPK14	HES1	HNRNPD	ZKSCAN5	ZKSCAN5	SP8	FZD6
CREB3	HOXA4	HEY1		SCML1		NFIL3		PHTF2		MYC			TRIM31			DAB2IP	ELF4		E2F1	UNCX	TNIP2	HOXA2	DDX3X				DMTF1	PPARGC1B	NFIB	ZNF630	GTF2I	MYB	NKX2-5	TNIP2	PHF20	MEF2C		GTF3C6		PIM1	RNF4	NKX6-1	TSC22D4	CUX1	SP4	DCSTAMP
PAX5	HOXA10	RIPK2		BCOR		PTCH1		CD36		GLI4			HMGA1			LHX6	HCFC1		NCOA6	MAFK	HTT	HOXA4	CASK				SRI	EBF1	NFX1	TSC22D3	PHTF2	TNFAIP3	MSX2	HTT	TGIF2	NR2F1		HDAC2		NFYA	TNIP2	MAPK10	CUX1	MDFIC	IL6	ZFPM2
KLF9	HOXA13	YWHAZ		DDX3X		ZNF367		SRI		ZNF696			PPARD			LHX2	FLNA		PHF20	FOXK1	MSX1	HOXA13	TFE3				FZD1	PTTG1	CREB3	NKRF	SRI	HIVEP2	MAPK9	MSX1	MAFB	IRF1		HEY2		FOXP4	HTT	LEF1	FOXP2	TFEC	NFE2L3	ABRA
FOXB2	CREB5	UBR5		CASK		NR4A3		FZD1		HSF1			TEAD3			NR5A1			SCAND1	SP8	TADA2B	TAX1BP1	EDA2R				ZNF789	NPM1	PAX5	ELF4	ZKSCAN5	PLAGL1	SCGB3A1	TADA2B	ZHX3	IL5		TCF21		MDFI	MSX1	PITX2	MDFIC	MET	HOXA2	TRPS1
TLE4	SFRP4	KLF10		TFE3		KLF4		ZNF789		ZNF7			PIM1			NR6A1			TGIF2	CDCA7L	RBPJ	JAZF1	TCEAL1				ZKSCAN5	CREBRF	KLF9	PASD1	TSC22D4	GTF2H5	IRF4	HMX1	MYBL2	AFF4		TBPL1		CCND3	CYTL1	NEUROG2	MET	TMEM229A	CREB5	ENPP2
TLE1	BAZ1B	ZFPM2		EDA2R		TXN		ZKSCAN5		DMRT1			NFYA			LMX1B			MAFB	IL6	APBB2	CREB5	TSC22D3				ZNF655	MAPK9	NFIL3	HCFC1	CUX1	T	FOXQ1	ZNF518B	HNF4A	PITX1		SGK1		TRERF1	WFS1	PRDM5	KLF14	SND1	NOD1	ZHX2
NFIL3	GTF2IRD1	ABRA		AR		AKNA		CUX1		RFX3			FOXP4			CDK9			L3MBTL1	HOXA2	REST	TBX20	MID2				TSC22D4	IRF4	BARX1	IRAK1	FOXP2	UNCX	FOXF2	RBPJ	RBPJL	H2AFY		MYB		SRF	HMX1	CCRN4L	CREB3L2	KLF14	GLI3	TRIB1
BARX1	GTF2I	TRPS1		BEX1		TRIM32		HBP1		GLIS3			TFEB			PRRX2			HNF4A	HOXA4	HNRNPD	GLI3	ZNF75D				CUX1	FOXF2	PTCH1	MECP2	IRF5	MAFK	FOXC1	KLF3	CD40	BRD8		BCLAF1		VEGFA	ZNF518B	ELF2	HIPK2	MTPN	AEBP1	MYC
PTCH1	CD36	ENPP2		MORF4L2		TLR4		KLF14		NFIB			CCND3			BARHL1			CD40	HOXA3	AFF1	AEBP1	HCFC1				FOXP2	FOXC1	ZNF367	FLNA	SMO	CARD11	RIPK1	APBB2	ZMYND8	EGR1		TNFAIP3		SUPT3H	LDB2	POU4F2	EZH2	CREB3L2	GTF2IRD1	ZNF623
ZNF367	DMTF1	ZHX2		TSC22D3		DAB2IP		CREB3L2		BNC2			TRERF1			GFI1B			PTGIS	HOXA10	NFKB1	PURB	FLNA				MDFIC	RIPK1	FOXE1		KLF14	FOXK1	CDYL	REST	PTGIS	PURA		CITED2		EEF1A1	PPARGC1A	NR3C2	ZNF398	HIPK2	GTF2I	DMRT1
NR4A3	FZD1	TRIB1		ELF4		NR6A1		HIPK2		NFX1			SRF			BRD3			SNAI1	NOD1	LEF1	BAZ1B					MET	CDYL	NR4A3		MTPN	SP8	RREB1	POLR2B	SNAI1	PFDN1		HIVEP2		TBX18	RBPJ	PDGFC	CDK5	ZNF398	DMTF1	RFX3
KLF4	ZNF789	MYC		ZNF75D		PBX3		EZH2		CREB3			VEGFA			RXRA			UBE2V1	TBX20	CCRN4L	GTF2IRD1					SND1	RREB1	KLF4		HIPK2	CDCA7L	HIVEP1	HNRNPD	UBE2V1	NR3C1		PLAGL1		BACH2	APBB2	HAND2	EN2	CDK5	FZD1	GLIS3
DAB2IP	ZNF394	GLI4		HCFC1		LMX1B		ZNF398		KLF9			NFKBIE			SOHLH1			CEBPB	GLI3	ELF2	GTF2I					IRF5	TFAP2A	ZFP37		ZNF398	NFE2L3	SOX4	ATOH1	CEBPB	POU4F3		TAB2		MAP3K7	PHOX2B	IRF2	SOX7	SHH	TRRAP	JAK2
LHX6	TSC22D4	ZNF696		MECP2		CDK9		CDK5		TLE4			SUPT3H			NACC2			ADNP	AEBP1	POU4F2	PHTF2					MTPN	HIVEP1	TRAF1		ZNF467	HOXA1	TRIM38	NFKB1	ADNP	SCGB3A2		DACT2		UFL1	KIT	HELT	CNOT7	CNOT7	ZKSCAN5	NFIB
LHX2	CUX1	HSF1		FLNA		PRRX2		GATA4		TLE1			EEF1A1			LHX3			NFATC2	GTF2IRD1	NR3C2	TRRAP					CREB3L2	E2F3	DAB2IP		CDK5	HOXA13	TRIM27	LEF1	NFATC2	HAND1		UNCX		POU3F2	REST	ZFP42	LZTS1	EGR3	TSC22D4	BNC2
NR6A1	HBP1	ZNF7				BRD3		CNOT7		HNRNPK			TBX18			TRAF2			SALL4	GTF2I	HAND2	ZKSCAN5					ZNF398	TRIM38	LHX6		EN2	TAX1BP1	TRIM26	NEUROG2	SALL4	SOX30		MAFK		SIM1	ANXA3	AHRR	EGR3	CLU	CUX1	KLF9
PBX3	MET	DMRT1				RXRA		LZTS1		NFIL3			ZNF292			TBL1X			ZNF217	GTF2IRD2	IRF2	CUX1					CDK5	ABT1	LHX2		SHH	JAZF1	CSNK2B	ELF2	ZNF217	FOXI1		ETV1		PRDM1	NKX6-1	MRPL36	CLU	BRF2	MDFIC	TLE4
LMX1B	NRF1	RFX3				NACC2		EGR3		PTCH1			BACH2			ARX			PFDN4	PHTF2	HELT	FOXP2					SHH	ZKSCAN4	NR6A1		MNX1	AEBP1	DAXX	SMARCA5	TFAP2C	TLX3		AHR		FOXO3	MAPK10	IRX4	BRF2	TACC1	MET	TLE1
CDK9	KLF14	GLIS3				TRAF2		EBF2		ZNF367			POU3F2			BCOR			TFAP2C	DMTF1	ZFP42	SMO					SOX7	SCAND3	PBX3		WDR60	IKZF1	PHF1	HAND2	BMP7	NPM1		HDAC9		HDAC2	ATOH1	IRX2	TACC1	KAT6A	WNT16	HNRNPK
ENDOG	MTPN	NFIB				TBL1X		CLU		NR4A3			SIM1			DDX3X			BMP7	ZKSCAN5	AHRR	NRF1					CNOT7	TRIM31	LMX1B		CNOT7	BAZ1B	HMGA1	IRF2	TAF4	CREBRF		SP8		TCF21	LEF1	IRX1	IKBKB	IKBKB	KLF14	NFIL3
PRRX2	ZNF398	BNC2				MID1		HMBOX1		KLF4			PRDM1			TSC22D3			TAF4	TSC22D4	MRPL36	KLF14					EGR3	TRIM26	CDK9		LZTS1	GTF2IRD1	TAF11	AHRR	GATA5	MSX2		SP4		TBPL1	PITX2	DAP	CEBPD	CEBPD	CREB3L2	PTCH1
BARHL1	CDK5	CDKN2A				SCML1		GTF2E2		TXN			FOXO3			FLNA			PSMA7	CUX1	IRX4	CREB3L2					TNFRSF10A	TCF19	BARHL1		EGR3	GTF2I	TEAD3	MRPL36	TCFL5	MAPK9		IL6		SGK1	CCRN4L	PRKAA1	SNAI2	SNAI2	HIPK2	ZNF782
GFI1B	EN2	NFX1				BCOR		TACC1		AKNA			TCF21						GATA5	NRF1	IRX2	EZH2					NKX2-6	TNF	GTF3C5		TNFRSF10A	SRI	PIM1	IRX4	DIDO1	FOXF2		NFE2L3		BCLAF1	ELF2	ZNF131	RB1CC1	SDCBP	ZNF398	NR4A3
BRD3	SHH	CREB3				DDX3X		KAT6A		TRIM32			TBPL1						TCFL5	KLF14	IRX1	ZNF398					GTF2E2	CSNK2B	BRD3		NKX2-6	FZD1	FOXP4	IRX1	SLC2A4RG	FOXC1		HOXA2		OLIG3	POU4F2	ISL1	SDCBP	MSC	CDK5	RAD23B
RXRA	MNX1	KLF9				CASK		IKBKB		TLR4			MYB						DIDO1	HIPK2	DAP	CDK5					TACC1	PBX2	RXRA		TACC1	DLX5	TFEB	DAP	MYT1	RIPK1		HOXA6		CITED2	NR3C2	GPBP1	PRDM14	ZFHX4	GBX1	KLF4
NACC2	CNOT7	TLE1				ZNF41		CEBPD		TRAF1			OLIG3						SLC2A4RG	ZNF398	SUB1	EN2					NKX6-3	PHF1	NACC2		NKX6-3	ZNF394	CCND3	SUB1	GABPA	RREB1		HOXA9		HIVEP2	HAND2	FOXD1	ZFHX4	HEY1	SHH	TXN
LHX3	HR	HNRNPK				TFE3		SNAI2		DAB2IP			TNFAIP3						TCEA2	ZNF467	ZNF131	SHH					KAT6A	HMGA1	LHX3		KAT6A	TSC22D4	TRERF1	ZNF131	BACH1	TFAP2A		HOXA11		GTF2H5	IRF2	OTP	HEY1	RIPK2	CNOT7	ZFP37
NOTCH1	EGR3	NFIL3				PHF8		TCEA1		NR6A1			HIVEP2						MYT1	CDK5	GPBP1	MNX1					IKBKB	PPARD	NOTCH1		IKBKB	CUX1	VEGFA	ISL1	OLIG2	E2F3		CREB5		DACT2	HELT	MEF2C	E2F5	MTDH	LZTS1	AKNA
TRAF2	TNFRSF10A	PTCH1				EDA2R		SOX17		PBX3			PLAGL1						OLIG2	EN2	TAF9	LZTS1					CEBPD	TEAD3	TRAF2		CEBPD	MDFIC	NFKBIE	GPBP1	OLIG1	SOX4		GLI3		UNCX	TLR3	NR2F1	RIPK2	YWHAZ	EGR3	TLR4
TBL1X	EBF2	NR4A3				MORF4L2		PLAG1		LMX1B			TAB2						RCAN1	MNX1	FOXD1	HR					RB1CC1	ETV7	TBL1X		RB1CC1	IRF5	SUPT3H	TAF9	SIM2	TRIM38		GTF2IRD1		MAFK	ZFP42	POU5F2	MTDH	UBR5	NKX2-6	TRAF1
ARX	CLU	KLF4				TSC22D3		SDCBP		PRRX2			TFB1M						RUNX1	WDR60	OTP	EGR3					TCEA1	PIM1	BCOR		BHLHE22	SMO	EEF1A1	FOXD1	ERG	ABT1		GTF2I		CARD11	AHRR	IRF1	YWHAZ	KLF10	CLU	DAB2IP
BCOR	HMBOX1	TXN				ELF4		HNF4G		GFI1B			GTF2H5						SIM2	CNOT7	MEF2C	BRF2					TCF24	NFYA	DDX3X		PRDM14	NRF1	TBX18	OTP	ETS2	ZNF391		CD36		FOXK1	MRPL36	TCF7	GRHL2	ZFPM2	BRF2	NR6A1
DDX3X	GTF2E2	AKNA				ZNF75D		HEY1		TRAF2			UNCX						ETS2	LZTS1	NR2F1	TACC1					PRDM14	FOXP4	ZNF630		MSC	KLF14	ZNF292	JMY	RIPK4	ZNF165		DMTF1		ETV1	IRX4	PITX1	UBR5	ABRA	TACC1	PBX3
ELF4	KAT6A	TRIM32				HCFC1		E2F5		TBL1X			MAFK						RIPK4	HR	IRF1	NKX6-3					MSC	TFEB	HCFC1		HNF4G	HIPK2	BACH2	NR2F1	PKNOX1	SCAND3		SRI		HDAC9	IRX2	H2AFY	KLF10	TRPS1	KAT6A	CDK9
HCFC1	IKBKB	TLR4				IRAK1		RIPK2		MID1			CARD11						PKNOX1	EGR3	AFF4	KAT6A					HNF4G	CCND3	FLNA		HEY1	EZH2	POU3F2	FER	SIK1	TRIM27		FZD1		TWIST1	IRX1	EGR1	ZFPM2	ENPP2	IKBKB	TBL1X
IRAK1	CEBPD	TRAF1				MECP2		MTDH		BCOR			ETV1						SIK1	NKX3-1	PITX1	IKBKB					ZFHX4	TRERF1			E2F5	ZNF398	SIM1	IRF1	PTTG1IP	ZNF311		ZNF789		SP8	DAP	PURA	TRPS1	ZHX2	CEBPD	MID1
MECP2	SOX17	DAB2IP				FLNA		YWHAZ		DDX3X			HDAC9						PTTG1IP	EBF2	H2AFY	CEBPD					HEY1	SRF			RIPK2	ZNF467	PRDM1	AFF4	PRMT2	TRIM31		CUX1		CDCA7L	ZNF622	HDAC3	ENPP2	ZHX1	SNAI2	MSL3
FLNA	SDCBP	NR6A1						GRHL2		TFE3			TWIST1						PRMT2	CLU	SMAD5	RB1CC1					E2F5	VEGFA			NBN	CDK5	NR2E1	TCF7	TBX1	POU5F1		RELN		NFE2L3	SUB1	NR3C1	ZHX2	TRIB1	SDCBP	SCML1
	BHLHE22	PBX3						KLF10		PHF8			SP8						TBX1	BRF2	EGR1	BHLHE22					RIPK2	NFKBIE			MTDH	SMARCD3	FOXO3	H2AFY	SMARCB1	HMGA1		HBP1		HOXA2	PRKAA1	PPARGC1B	ZHX1	POU5F1B	HNF4G	BCOR
	TCF24	CDK9						ZFPM2		EDA2R			SP4						LZTR1	TACC1	SRA1	TCF24					NBN	RAB23			YWHAZ	EN2	HEY2	EGR1	XBP1	TEAD3		FOXP2		CREB5	ZNF131	HAND1	TRIB1	MYC	ZFHX4	DDX3X
	HEY1	PRRX2						ABRA		AR			CDCA7L						ZNF280B	NKX6-3	NR3C1	ZFHX4					MTDH	EEF1A1			GRHL2	SHH	TBPL1	HDAC3	LIF	PIM1		MET		TBX20	ISL1	CNOT8	MYC	ZFAT	HEY1	EDA2R
	E2F5	BARHL1						TRPS1		RLIM			IL6						XBP1	KAT6A	CAMK2A	E2F5					RNF19A	TBX18			UBR5	MNX1	MYB	NR3C1	PATZ1	NFYA		KLF14		GLI3	ENC1	TLX3	GLI4	GLI4	E2F5	RLIM
	RIPK2	RXRA						TAF2		TSC22D3			NFE2L3						PATZ1	IKBKB	GPX3	MTDH					YWHAZ	ZNF292			KLF10	WDR60	BCLAF1	PPARGC1B	HMOX1	FOXP4		CREB3L2		AEBP1	OTP	CREBRF	HSF1	ZNF696	RIPK2	MORF4L2
	YWHAZ	NOTCH1						ZHX2		ZNF75D			HOXA1						HMOX1	CEBPD	HAND1	YWHAZ					UBR5	BACH2			DCSTAMP	LZTS1	OLIG3	CNOT8	RBFOX2	MDFI		ZNF467		BAZ1B	MEF2C	NKX2-5	DMRT1	SCRT1	MTDH	TSC22D3
	GRHL2	TBL1X						ZHX1		HTATSF1			HOXA7						RBFOX2	SDCBP	EBF1	UBR5					KLF10	UFL1			ENPP2	EGR3	TNFAIP3	EBF1	SOX10	CCND3		CDK5		GTF2IRD1	NR2F1	MSX2	GLIS3	ZNF7	RNF19A	ZNF75D
	UBR5	MID1						TRIB1		HCFC1			HOXA13						MAFF	HEY1	PTTG1	KLF10					DCSTAMP	POU3F2			ZHX2	TNFRSF10A	HIVEP2	PTTG1	MAFF	TRERF1		EN2		GTF2I	FAM170A	ZNF354A	JAK2	DMRT1	YWHAZ	ZIC3
	KLF10	MED14						POU5F1B		MECP2			EVX1						TAB1	E2F5	CREBRF	TRPS1					ZHX2	PRDM1			TRIB1	HMBOX1	TAB2	TLX3	MKL1	SRF		SHH		SRI	IRF1	MAPK9	NFIB	RFX3	GRHL2	FLNA
	ABRA	DDX3X						MYC		FLNA			CREB5						ATF4	MTDH	MSX2	ZHX2					TRIB1	FOXO3			MYC	GTF2E2	GTF2H5	CREBRF	EP300	VEGFA		WDR60		FZD1	IL5	TRIM52	BNC2	GLIS3	KLF10
	ZHX2	TFE3						ZNF623					NOD1						EP300	YWHAZ	MAPK9	ZHX1					POU5F1B	HEY2			ZFAT	BRF2	UNCX	ZNF354A	TEF	SUPT3H		CNOT7		DLX6	AFF4	IRF4	NFX1	JAK2	ZFPM2
	ZHX1	EDA2R						HSF1					TBX20						TEF	KLF10	FOXQ1	TRIB1					MYC	TBPL1			GLI4	TACC1	MAFK	MAPK9	XRCC6	RAB23		LZTS1		DLX5	PITX1	FOXQ1	CREB3	NFIB	ABRA
	TRIB1	AR						TONSL					GLI3						SREBF2	ZFPM2	FOXF2	MYC					ZFAT	MYB			ZNF696	NKX6-3	CARD11	TRIM52	SREBF2	EEF1A1		EGR3		ZNF789	H2AFY	FOXF2	KLF9	BNC2	TRPS1
	POU5F1B	RLIM						DMRT1					IKZF1						TCF20	TAF2	FOXC1	ZFAT					GLI4	BCLAF1			ZNF623	KAT6A	FOXK1	IRF4	TCF20	KIAA1009		HMBOX1		ZKSCAN5	NEUROG1	FOXC1	RORB	CDKN2A	ENPP2
	MYC	BEX1						DMRT2					BAZ1B						NFAM1	ZHX2	RIPK1	GLI4					ZNF696	TNFAIP3			TONSL	IKBKB	SP8	FOXF2	NFAM1	ZNF292		GTF2E2		TSC22D4	EGR1	RIPK1	TLE4	NFX1	ZHX2
	ZNF696	MORF4L2						RFX3					GTF2I						PPARA	TRIB1	CDYL	ZNF623					ZNF623	CITED2			RFX3	BHLHE22	SP4	FOXC1	PPARA	BACH2		BRF2		CUX1	PFDN1	CDYL	TLE1	CREB3	TRIB1
	MAFA	TSC22D3						GLIS3					DLX6						MAPK11	MYC	RREB1	PUF60					TONSL	HIVEP2			GLIS3	PRDM14	CDCA7L	RIPK1	MAPK11	MAP3K7		TACC1		FOXP2	NR3C1	RREB1	HNRNPK	KLF9	POU5F1B
	ZNF623	ELF4						IL33					ZNF789						BHLHE40	GLI4	TFAP2A	HSF1					ZNF250	PLAGL1			NFIB	MSC	NFE2L3	CDYL	BHLHE40	POU3F2		IKBKB		IRF5	POU4F3	TFAP2A	NFIL3	RORB	MYC
	HSF1	TFDP3						NFIB					ZNF394						IRAK2	ZNF696	HIVEP1	SCRT1					RFX3	TAB2			NFX1	HNF4G	HOXA3	RREB1	HDAC11	SIM1		CEBPD		NRF1	SCGB3A2	HIVEP1	PTCH1	TLE1	GLI4
	SCRT1	ZNF75D						BNC2					TSC22D4						RAF1	MAFA	E2F3	TONSL					GLIS3	GTF2H5			CREB3	HEY1	HOXA11	HIVEP1	XPC	PRDM1		SNAI2		CREB3L2	CAMK2A	E2F3	ZNF367	HNRNPK	ZNF696
	TONSL	HCFC1						DMRTA1					CUX1						HDAC11	ZNF623	SOX4	DMRT2					JAK2	MAFK			PAX5	E2F5	TBX20	E2F3	KAT2B	NR2E1		BHLHE22		HIPK2	HAND1	SOX4	ZNF782	NFIL3	ZNF623
	ZNF7	FLNA						NFX1					HBP1						NR2C2	PUF60	ABT1	RFX3					CDKN2A	CARD11			KLF9	RNF19A	AEBP1	SOX4	NR1D2	FOXO3		HNF4G		ZNF398	SOX30	ABT1	FOXE1	PTCH1	ZNF7
	ZNF250							CREB3					FOXP2						KAT2B	HSF1	SCAND3	GLIS3					CREB3	FOXK1			RORB	YWHAZ	IKZF1	TRIM38	THRB	HEY2		ZFHX4		ZNF467	PTTG1	TRIM27	NR4A3	ZNF367	DMRT1
	DMRT1							KLF9					IRF5						EOMES	SCRT1	ZNF311	NFIB					PAX5	AHR			FOXB2	KLF10	BAZ1B	ABT1	EOMES	TBPL1		HEY1		CDK5	FOXI1	ZNF311	KLF4	ZNF782	RFX3
	RFX3							TLE4					SMO						UBP1	TONSL	HMGA1	BNC2					KLF9	CDCA7L			TLE4	TRPS1	GTF2IRD1	ZNF165	MYD88	MYB		E2F5		GBX1	TLX3	POU5F1	TLR4	NR4A3	GLIS3
	GLIS3							TLE1					NRF1						CSRNP1	ZNF7	PPARD	NFX1					TLE4	NFE2L3			TLE1	ZHX2	GTF2I	TRIM26	CSRNP1	BCLAF1		RIPK2		EN2	NPM1	CSNK2B	TRAF1	RAD23B	IL33
	NFIB							HNRNPK					MTPN						CTNNB1	DMRT3	TEAD3	CREB3					TLE1	HOXA1			HNRNPK	TRIB1	PHTF2	GTF2H4	CTNNB1	OLIG3		RUNX1T1		SHH	CREBRF	HMGA1	NR6A1	KLF4	NFIB
	BNC2							NFIL3					CREB3L2						LZTFL1	DMRT2	ETV7	KLF9					HNRNPK	CREB5			NFIL3	MYC	SRI	POU5F1	ZNF445	TNFAIP3		MTDH		MNX1	MSX2	TEAD3	PBX3	TXN	BNC2
	DMRTA1							PTCH1					HIPK2						LTF	NFIB	PIM1	RORB					NFIL3	PURB			PTCH1	ZFAT	DLX6	TNF	SCAP	CITED2		RNF19A		WDR60	MAPK9	PIM1	RXRA	AKNA	CDKN2A
	NFX1							ZNF367					EZH2						RASSF1	BNC2	FOXP4	FOXB2					PTCH1	IKZF1			ZNF367	GLI4	ZNF394	DAXX	RASSF1	HIVEP2		YWHAZ		GATA4	FOXQ1	NFYA	NACC2	TRIM32	NFX1
	CREB3							NR4A3					CDK5						TLR9	NFX1	MDFI	TLE4					ZNF367	BAZ1B			ZNF782	MAFA	TSC22D4	PHF1	PRKCD	TAB2		UBR5		CNOT7	FOXF2	FOXP4	NOTCH1	LHX2	CREB3
	PAX5							KLF4					EN2						PRKCD	CREB3	TFEB	TLE1					ZNF782	GTF2IRD1			NR4A3	ZNF623	CUX1	HMGA1	WNT5A	ESR1		KLF10		LZTS1	FOXC1	MDFI	TRAF2	NR6A1	KLF9
	KLF9							AKNA					SHH						WNT5A	PAX5	CCND3	HNRNPK					FOXE1	GTF2I			RAD23B	HSF1	IRF5	PPARD	FOXP1	TFB1M		TRPS1		EGR3	RIPK1	TFEB	MID1	PBX3	TLE4
	TLE4							TRIM32					MNX1						HESX1	KLF9	TRERF1	NFIL3					TRIM14	DMTF1			KLF4	SCRT1	SMO	TEAD3	BBX	T		ZHX2		EBF2	RREB1	CCND3	TAB3	LMX1B	TLE1
	TLE1							TLR4					WDR60						FOXP1	FOXB2	SRF	BARX1					NR4A3	SRI			AKNA	TONSL	NRF1	ETV7	ZBTB20	DACT2		TRIB1		HMBOX1	TFAP2A	TRERF1	BCOR	MED27	HNRNPK
	HNRNPK							TRAF1					CNOT7						NFKBIZ	TLE4	VEGFA	PTCH1					KLF4	ZNF394			TRAF1	DMRT3	KLF14	FOXP4	NR1I2	UNCX		MYC		GTF2E2	HIVEP1	SRF	MED14	BRD3	NFIL3
	NFIL3							NR6A1					LZTS1						ZBTB20	HNRNPK	NFKBIE	ZNF367					TXN	TSC22D4			DAB2IP	DMRT2	HIPK2	TFEB	GSK3B	MAFK		ZFAT		TACC1	E2F3	VEGFA	DDX3X	RXRA	PTCH1
	PTCH1							PBX3					EGR3						NR1I2	NFIL3	SUPT3H	ZNF782					AKNA	CUX1			LHX2	RFX3	NOBOX	CCND3	KLF15	CARD11		GLI4		NKX6-3	SOX4	TFAP2D	TFE3	NACC2	ZNF782
	ZNF367							LMX1B					NKX2-6						ZNF148	BARX1	EEF1A1	FOXE1					TRIM32	MDFIC			NR6A1	GLIS3	EZH2	TRERF1	ZXDC	FOXK1		ZNF696		KAT6A	TRIM38	EEF1A1	AR	NOTCH1	FOXE1
	FOXE1							CDK9					EBF2						KLF15	PTCH1	TBX18	TRIM14					TRAF1	SND1			PBX3	NFIB	ZNF398	SRF	GATA2	ETV1		FOXH1		IKBKB	ABT1	ZNF292	BEX1	TBL1X	NR4A3
	NR4A3							PRRX2					CLU						ZXDC	ZNF367	ZNF292	NR4A3					NR6A1	IRF5			LMX1B	NFX1	CDK5	VEGFA	SOX14	HDAC9		ZNF251		CEBPD	ZNF165	BACH2	MORF4L2	MID1	KLF4
	KLF4							BARHL1					TACC1						GATA2	FOXE1	BACH2	KLF4					CDK9	NRF1			CDK9	CREB3	EN2	NFKBIE	FOXL2	TWIST1		DMRT3		SOX17	ZKSCAN4	MAP3K7	TSC22D3	BCOR	TXN
	TXN							GFI1B					NKX6-3						CNBP	NR4A3	POU3F2	TXN					BRD3	KLF14			MED27	PAX5	SHH	RAB23	ZBTB38	SP8		RFX3		PRDM14	SCAND3	POU3F2	ZNF75D	DDX3X	AKNA
	TRIM32							BRD3					KAT6A						SOX14	KLF4	SIM1	ZFP37					RXRA	MTPN			BARHL1	KLF9	MNX1	EEF1A1	ZIC1	CDCA7L		GLIS3		HNF4G	TRIM27	SIM1	ZIC3	ELK1	TRIM32
	TRAF1							RXRA					IKBKB						FOXL2	AKNA	PRDM1	AKNA					NOTCH1	HIPK2			GFI1B	FOXB2	WDR60	ZNF292	WWTR1	NFE2L3		NFIB		HEY1	ZNF311	PRDM1	HCFC1	TFE3	TLR4
	DAB2IP							NACC2					CEBPD						ZBTB38	TRIM32	FOXO3	TRIM32					TRAF2	NOBOX			BRD3	TLE4	GATA4	BACH2	TSC22D2	HOXA2		BNC2		E2F5	POU5F1	NR2E1	IRAK1	MORF4L2	TRAF1
	NR6A1							NOTCH1					SNAI2						TFDP2	TRAF1	SGK1	TLR4					TBL1X	EZH2			RXRA	TLE1	CNOT7	POU3F2	MECOM	JAZF1		CREB3		RIPK2	HMGA1	FOXO3	MECP2	TSC22D3	DAB2IP
	PBX3							TRAF2					BHLHE22						ZIC1	DAB2IP	MYB	TRAF1					MSL3	ZNF398			NACC2	NFIL3	EGR3	PRDM1	ZNF639	CREB5		KLF9		MTDH	TEAD3	HEY2	FLNA	ELF4	LHX2
	LMX1B							MID1					PRDM14						WWTR1	LHX2	BCLAF1	DAB2IP					SCML1	CDK5			NOTCH1	BARX1	TNFRSF10A	NR2E1	SOX2	TBX20		TLE4		YWHAZ	PIM1	TCF21		ZNF449	NR5A1
	CDK9							BCOR					ZFHX4						TSC22D2	NR5A1	TNFAIP3	LHX2					BCOR	MNX1			TRAF2	PTCH1	NKX3-1	FOXO3	POLR2H	GLI3		TLE1		GRHL2	NFYA	TBPL1		HCFC1	NR6A1
	ENDOG							MED14					HEY1						MECOM	NR6A1	CITED2	NR5A1					DDX3X	WDR60			TBL1X	ZNF367	NKX2-6	HEY2	ETV5	IKZF1		HNRNPK		UBR5	FOXP4	MYB		MECP2	PBX3
	BARHL1							DDX3X					E2F5						SOX2	PBX3	HIVEP2	NR6A1					CASK	CNOT7			BCOR	FOXE1	EBF2	TBPL1	BCL6	ZNF92		NFIL3		KLF10	MDFI	OLIG3			LMX1B
	GFI1B							CASK					RIPK2						POLR2H	LMX1B	TAB2	PBX3					ZNF630	EGR3			DDX3X	NR4A3	HMBOX1	SGK1	HES1	MLXIPL		PTCH1		DCSTAMP	CCND3	TNFAIP3			BARHL1
	BRD3							FOXO4					MTDH						ETV5	CDK9	ESR1	LMX1B					BTK	TNFRSF10A			ZNF630	RAD23B	BRF2	MYB	DGKQ	GTF2I		ZNF367		TRPS1	TRERF1	CITED2			RXRA
	RXRA							MORF4L2					RNF19A						BCL6	PRRX2	GTF2H5	CDK9					TSC22D3	GTF2E2			TAF1	KLF4	NKX6-3	BCLAF1	CTBP1	FZD1		NR4A3		ZHX2	SRF	HIVEP2			NACC2
	NACC2							TSC22D3					YWHAZ						TP63	BARHL1	TULP4	BARHL1					NKRF	TACC1			BTK	TXN	KAT6A	OLIG3	NKX1-1	GATAD1		RAD23B		TRIB1	VEGFA	GTF2H5			NOTCH1
	LHX3							HCFC1					UBR5						HES1	GFI1B	UNCX	GFI1B					ELF4	NKX6-3			TSC22D3	TRAF1	IKBKB	TNFAIP3	TACC3	DLX5		KLF4		MYC	NFKBIE	TULP4			TRAF2
	NOTCH1							FLNA					KLF10						DGKQ	BRD3	MAFK	BRD3					HCFC1	KAT6A			ELF4	LHX6	CEBPD	HIVEP2	RNF4	ZNF789		TXN		ZNF696	SUPT3H	T			TBL1X
	TRAF2												ZFPM2						CTBP1	RXRA	FOXK1	RXRA					MECP2	IKBKB			HCFC1	LHX2	SOX17	TAB2	TNIP2	ZKSCAN5		TRAF1		MAFA	PKHD1	DACT2			MID1
	TBL1X												ENY2						NKX1-1	NACC2	AHR	NACC2					FLNA	CEBPD			FLNA	NR5A1	BHLHE22	GTF2H5	ADD1	CUX1		DAB2IP		PARP10	RAB23	UNCX			ARX
	MID1												TRPS1						RNF4	LHX3	TWIST1	LHX3						TCEA1				NR6A1	HEY1	T	HTT	HBP1		NR6A1		SCRT1	EEF1A1	MAFK			TAB3
	ARX												ZHX2						TNIP2	NOTCH1	CDCA7L	NOTCH1						BHLHE22				PBX3	E2F5	UNCX	MSX1	FOXP2		PBX3		TONSL	KIAA1009	FOXK1			BCOR
	BCOR												TRIB1						ADD1	TRAF2	IL6	TRAF2						TCF24				LMX1B	RNF19A	MAFK	WFS1	TFEC		LMX1B		FOXH1	ZNF292	ZNF12			DDX3X
	DDX3X												MYC						HTT	MSL3	NFE2L3	BCOR						PRDM14				CDK9	YWHAZ	CARD11	HMX1	SMO		CDK9		ZNF250	BACH2	ETV1			NDP
	ZNF41												ZFAT						MSX1	ARX	HOXA1	DDX3X						MSC				BARHL1	KLF10	TWIST1	ZNF518B	NRF1		BARHL1		DMRT3	MAP3K7	TWIST1			ZNF630
	ZNF630												GLI4						CYTL1	BCOR	HOXA4	TFE3						HEY1				BRD3	TAF2	SP4	NKX3-2	CHCHD3		BRD3		RFX3	POU3F2	SP8			BEX1
	TFE3												MAFA						WFS1	DDX3X	HOXA3	FOXO4						E2F5				RXRA	ZHX2	CDCA7L	RBPJ	CREB3L2		RXRA		GLIS3	SIM1	SP4			MORF4L2
	PHF8												ZNF623						TADA2B	TFE3	HOXA11	MORF4L2						RIPK2				NACC2	TRIB1	IL6	PHOX2B	ZNF398		NOTCH1		NFIB	PRDM1	CDCA7L			TSC22D3
	FOXO4												PARP10						HMX1	FOXO4	HOXA13	TSC22D3						NBN				LHX3	MYC	NFE2L3	GSX2	CDK5		TBL1X		BNC2	NR2E1	NFE2L3			ELF4
	MORF4L2												HSF1						ZNF518B	ZNF711	JAZF1	ELF4						MTDH				NOTCH1	ZFAT	HOXA11	CLOCK	EN2		SCML1		CDKN2A	FOXO3	HOXA1			ZNF75D
	TSC22D3												SCRT1						NKX3-2	TSC22D3	TBX20	HCFC1						RNF19A				TRAF2	GLI4	JAZF1	REST	SHH		BCOR		DMRTA1	HEY2	HOXA2			HCFC1
	ELF4												FOXD4						KLF3	ELF4	GLI3	IRAK1						YWHAZ				TBL1X	MAFA	AEBP1	HNRNPD	MNX1		DDX3X		NFX1	TBPL1	HOXA3			IRAK1
	ZNF280C												DMRT2						CLOCK	HCFC1	AEBP1	MECP2						UBR5				MSL3	ZNF623	PURB	NKX6-1	WDR60		ZNF630		CREB3	MYB	HOXA11			FLNA
	HCFC1												RFX3						REST	MECP2	BAZ1B	FLNA						KLF10				ARX	PARP10	IKZF1	NFKB1	GATA4		PHF8		PAX5	BCLAF1	EVX1
	MECP2												GLIS3						HNRNPD	FLNA	MLXIPL							ZHX2				BCOR	HSF1	BAZ1B	LEF1	CNOT7		FOXO4		KLF9	OLIG3	CREB5
	FLNA												PSIP1						AFF1		GTF2IRD1							TRIB1				DDX3X	SCRT1	MLXIPL	PITX2	LZTS1		BEX1		TLE4	TNFAIP3	TBX20
	IKBKG												CREB3						LEF1		GTF2I							POU5F1B				ZNF630	TONSL	GTF2IRD1	NEUROG2	EGR3		TCEAL1		TLE1	CITED2	GLI3
													PAX5						PITX2		PHTF2							MYC				MORF4L2	ZNF7	SRI	CCRN4L	CLU		MORF4L2		HNRNPK	HIVEP2	AEBP1
													KLF9						CCRN4L		SRI							ZFAT				TSC22D3	DMRT3	GATAD1	ELF2	GTF2E2		TSC22D3		NFIL3	TAB2	PURB
													FOXB2						ELF2		ZNF789							GLI4				NKRF	DMRT2	DLX5	POU4F2	DUSP26		HCFC1		BARX1	ESR1	IKZF1
													TLE4						NAA15		ZKSCAN5							ZNF696				ELF4	RFX3	TSC22D4	NR3C2	TACC1		FLNA		PTCH1	TFB1M	BAZ1B
													TLE1						PDGFC		TSC22D4							ZNF623				HCFC1	GLIS3	CUX1	HMGB2	KAT6A				ZNF367	T	MLXIPL
													NFIL3						HAND2		CUX1							HSF1				FLNA	NFIB	FOXP2	HAND2	CEBPD				FOXE1	DACT2	GTF2IRD1
													BARX1						IRF2		FOXP2							TONSL					PSIP1	MET	IRF2	ST18				NR4A3	UNCX	GTF2I
													PTCH1						ZFP42		MET							RFX3					CREB3	SND1	HELT	SOX17				KLF4	MAFK	PHTF2
													ZNF367						AHRR		IRF5							PSIP1					PAX5	IRF5	ZFP42	BHLHE22				AKNA	CARD11	FZD1
													NR4A3						MRPL36		KLF14							CDKN2A					KLF9	NRF1	AHRR	MSC				TRAF1	FOXK1	GATAD1
													KLF4						IRX4		MTPN							CREB3					FOXB2	KLF14	MRPL36	HEY1				DAB2IP	ETV1	DLX6
													AKNA						IRX2		CREB3L2							PAX5					TLE4	CREB3L2	IRX4	E2F5				LHX2	HDAC9	DLX5
													TLR4						IRX1		HIPK2							KLF9					TLE1	HIPK2	IRX2	RIPK2				NR6A1	TWIST1	BUD31
													TRAF1						DAP		NOBOX							TLE4					NFIL3	ZNF398	IRX1	RUNX1T1				PBX3	SP8	ZNF789
													DAB2IP						FAM105B		CDK5							HNRNPK					BARX1	ZNF467	DAP	MTDH				LMX1B	SP4	ZKSCAN5
													NR5A1						ZNF622		GBX1							NFIL3					PTCH1	CDK5	FAM105B	RNF19A				CDK9	CDCA7L	CUX1
													NR6A1						SUB1		SMARCD3							PTCH1					ZNF367	GBX1	PRKAA1	YWHAZ				BARHL1	NFE2L3	FOXP2
													PBX3						PRKAA1		EN2							ZNF367					FOXE1	EN2	ZNF131	UBR5				GFI1B	HOXA2	TFEC
													LMX1B						ISL1		SHH							ZNF782					TRIM14	SHH	ISL1	KLF10				RXRA	EVX1	SMO
													CDK9						FOXD1		MNX1							TRIM14					NR4A3	MNX1	FOXD1	DCSTAMP				NACC2	JAZF1	NRF1
													BARHL1						OTP		WDR60							NR4A3					KLF4	WDR60	ENC1	TRPS1				TRAF2	CREB5	KLF14
													GFI1B						MEF2C		CNOT7							RAD23B					TXN	GATA4	OTP	MED30				TBL1X	TBX20	ZNF398
													BRD3						NR2F1		LZTS1							TXN					ZFP37	CNOT7	JMY	ZHX2				BCOR	GLI3	ZNF467
													RXRA						IRF1		HR							ZFP37					TRAF1	EGR3	MEF2C	TRIB1				DDX3X	AEBP1	CDK5
													NACC2						AFF4		EGR3							AKNA					DAB2IP	TNFRSF10A	NR2F1	POU5F1B				CASK	GTF2IRD1	GBX1
													NOTCH1						TCF7		EBF2							TRIM32					LHX6	NKX3-1	IRF1	MYC				BEX1	GTF2I	EN2
													TRAF2						PITX1		CLU							TRAF1					LHX2	NKX2-6	IL4	GLI4				TCEAL1	GATAD1	SHH
													TBL1X						H2AFY		GTF2E2							DAB2IP					NR5A1	BRF2	TCF7	ZNF696				MORF4L2	DLX6	MNX1
													ARX						NEUROG1		BRF2							LHX2					NR6A1	TACC1	H2AFY	MAFA				TSC22D3	ZNF789	WDR60
													BCOR						SMAD5		TACC1							NR6A1					PBX3	NKX6-3	NEUROG1	SCRT1				ELF4	ZKSCAN5	GATA4
													DDX3X						EGR1		KAT6A							PBX3					LMX1B	KAT6A	SMAD5	FOXH1				ZIC3	CUX1	LZTS1
													ZNF630						POU4F3		IKBKB							LMX1B					CDK9	IKBKB	EGR1	FOXD4				HCFC1	HBP1	HR
													POU3F4						PPARGC1B		CEBPD							CDK9					MED27	CEBPD	PFDN1	DMRT3				IRAK1	FOXP2	EGR3
													ZNF711						CDX1		SNAI2							BARHL1					BARHL1	RB1CC1	SRA1	RFX3				FLNA	TFEC	TNFRSF10A
													BEX1						CAMK2A		TCEA1							BRD3					GTF3C5	SOX17	NR3C1	GLIS3					TMEM229A	NKX2-6
													TCEAL1						HAND1		PLAG1							RXRA					BRD3	BHLHE22	POU4F3	NFIB					SND1	BRF2
													MORF4L2						CNOT8		TCF24							NACC2					RXRA	TCF24	SCGB3A2	BNC2					SMO	TACC1
													ELF4						EBF1		ZFHX4							LHX3					NACC2	PRDM14	PPARGC1B	DMRTA1					NRF1	KAT6A
													HCFC1						TLX3		RUNX1T1							SNAPC4					LHX3	MSC	CDX1	CREB3					KLF14	IKBKB
													FLNA						NPM1		MTDH							NOTCH1					NOTCH1	HEY1	CAMK2A	PAX5					CHCHD3	CEBPD
																			CREBRF		RNF19A							EDF1					TRAF2	NBN	HAND1	KLF9					CREB3L2	SOX17
																			NKX2-5		YWHAZ							TRAF2					ARX	MTDH	FOXI1	FOXB2					HIPK2	PLAG1
																			MSX2		KLF10							TBL1X					BCOR	YWHAZ	TLX3	TLE4					ZNF398	BHLHE22
																			PROP1		ZHX2							MSL3					DDX3X	GRHL2	CREBRF	TLE1					CDK5	TCF24
																			ZNF354B		TRIB1							BCOR					ZNF630	UBR5	NKX2-5	HNRNPK					SMARCD3	HEY1
																			ZNF354C		MYC							DDX3X					PHF8	KLF10	MSX2	NFIL3					EN2	E2F5
																			MAPK9		ZFAT							ZNF41					FOXO4	TRPS1	ZNF354C	BARX1					SHH	YWHAZ
																			IRF4		GLI4							ZNF630					ELF4	ZHX2	MAPK9	PTCH1					MNX1	GRHL2
																			FOXQ1		ZNF623							RLIM					HCFC1	TRIB1	SCGB3A1	ZNF367					WDR60	UBR5
																			FOXF2		PUF60							TAF9B					IRAK1	MYC	IRF4	FOXE1					GATA4	KLF10
																			FOXC1		SCRT1							MORF4L2					FLNA	ZFAT	FOXQ1	NR4A3					CNOT7	ZHX2
																			RIPK1		ZNF7							TSC22D3						GLI4	FOXF2	RAD23B					LZTS1	TRIB1
																			CDYL		ZNF250							ELF4						ZNF696	FOXC1	KLF4					EGR3	MYC
																			RREB1		DMRT2							ZNF280C						MAFA	RIPK1	AKNA					NKX2-6	ZFAT
																			TFAP2A		RFX3							HCFC1						ZNF623	CDYL	TRIM32					EBF2	GLI4
																			HIVEP1		GLIS3							IRAK1						HSF1	RREB1	DAB2IP					CLU	ZNF696
																			TRIM38		NFIB							FLNA						SCRT1	TFAP2A	LHX2					GTF2E2	MAFA
																			ABT1		BNC2													TONSL	HIVEP1	NR6A1					DUSP26	PUF60
																			ZKSCAN3		CDKN2A													ZNF250	E2F3	LMX1B					TACC1	PARP10
																			TRIM27		CREB3													DMRT3	SOX4	CDK9					KAT6A	SCRT1
																			ZNF311		KLF9													RFX3	ABT1	MED27					CEBPD	TONSL
																			TCF19		FOXB2													CDKN2A	ZNF391	BARHL1					ST18	FOXH1
																			POU5F1		TLE4													CREB3	SCAND3	GFI1B					SOX17	ZNF7
																			TNF		HNRNPK													PAX5	TRIM27	REXO4					BHLHE22	ZNF250
																			ATF6B		NFIL3													KLF9	ZNF311	RXRA					PRDM14	DMRT1
																			HMGA1		BARX1													TLE1	POU5F1	TRAF2					MSC	DMRT3
																			SPDEF		PTCH1													NFIL3	HMGA1	TBL1X					HEY1	RFX3
																			PPARD		ZNF367													BARX1	SPDEF	ARX					E2F5	GLIS3
																			TEAD3		FOXE1													PTCH1	PPARD	TAB3					RIPK2	NFIB
																			ETV7		NR4A3													ZNF367	TEAD3	BCOR					RUNX1T1	BNC2
																			PIM1		KLF4													FOXE1	PIM1	DDX3X					MTDH	NFX1
																			FOXP4		AKNA													TRIM14	NFYA	AR					RNF19A	CREB3
																			TFEB		TRIM32													NR4A3	FOXP4	CDX4					YWHAZ	PAX5
																			CCND3		TLR4													KLF4	MDFI	RLIM					GRHL2	KLF9
																			TRERF1		TRAF1													TXN	TFEB	TBX22					UBR5	RORB
																			SRF		DAB2IP													ZFP37	CCND3	POU3F4					KLF10	FOXB2
																			VEGFA		LHX2													TRAF1	TRERF1	ZNF711					DCSTAMP	TLE4
																			SUPT3H		NR6A1													DAB2IP	SRF	BEX1					TRPS1	TLE1
																			TFAP2B		PBX3													LHX6	VEGFA	TCEAL1					MED30	HNRNPK
																			EEF1A1		LMX1B													LHX2	SUPT3H	TSC22D3					ZHX2	NFIL3
																			TBX18		CDK9													NR5A1	TFAP2D	ELF4					TRIB1	ZNF484
																			ZNF292		PRRX2													NR6A1	TFAP2B	TFDP3					POU5F1B	BARX1
																			BACH2		BARHL1													PBX3	EEF1A1	ZIC3					MYC	PTCH1
																			POU3F2		GFI1B													LMX1B	TBX18	SOX3					GLI4	ZNF367
																			SIM1		REXO4													CDK9	BACH2	HCFC1					ZNF696	ZNF782
																			PRDM1		BRD3													ENDOG	MAP3K7						PARP10	FOXE1
																			FOXO3		RXRA													PRRX2	UFL1						SCRT1	TRIM14
																			HEY2		NACC2													BARHL1	POU3F2						FOXH1	NR4A3
																			TCF21		LHX3													REXO4	SIM1						DMRT3	RAD23B
																			SGK1		NOTCH1													BRD3	PRDM1						RFX3	KLF4
																			MYB		TRAF2													RXRA	NR2E1						GLIS3	ZFP37
																			BCLAF1		ARX													NACC2	FOXO3						NFIB	LHX6
																			OLIG3		BCOR													LHX3	HDAC2						PSIP1	LHX2
																			TNFAIP3		DDX3X													SNAPC4	HEY2						BNC2	NR5A1
																			CITED2		ZNF630													NOTCH1	TBPL1						DMRTA1	NR6A1
																			HIVEP2		TFE3													TRAF2	MYB						CREB3	PBX3
																			GTF2H5		AR													TBL1X	OLIG3						PAX5	LMX1B
																			DACT2		FOXO4													MSL3	TNFAIP3						KLF9	CDK9
																			UNCX		TGIF2LX													ARX	CITED2						RORB	PRRX2
																			MAFK		MORF4L2													BCOR	HIVEP2						FOXB2	BARHL1
																			FOXK1		TSC22D3													DDX3X	PLAGL1						TLE4	REXO4
																			ETV1		ELF4													ZNF630	GTF2H5						TLE1	BRD3
																			TWIST1		SOX3													FOXO4	T						HNRNPK	RXRA
																			CDCA7L		HCFC1													NKRF	DACT2						NFIL3	NACC2
																			NFE2L3		IRAK1													ELF4	UNCX						ZNF484	LHX3
																			HOXA1		FLNA													HCFC1	MAFK						BARX1	NOTCH1
																			HOXA2															IRAK1	FOXK1						PTCH1	TRAF2
																			HOXA4															FLNA	ETV1						ZNF367	TBL1X
																			HOXA3																MEOX2						FOXE1	ARX
																			HOXA9																HDAC9						NR4A3	BCOR
																			HOXA10																TWIST1						RAD23B	MED14
																			CREB5																SP8						KLF4	DDX3X
																			NOD1																SP4						AKNA	CASK
																			TBX20																CDCA7L						TRIM32	ZNF630
																			GLI3																NFE2L3						DAB2IP	AR
																			AEBP1																HOXA2						LHX2	CITED1
																			BAZ1B																HOXA3						NR5A1	TSC22D3
																			MLXIPL																HOXA11						NR6A1	ELF4
																			GTF2IRD1																EVX1						PBX3	ZIC3
																			GTF2I																JAZF1						LMX1B	SOX3
																			DMTF1																CREB5						CDK9	HCFC1
																			FZD1																TBX20						MED27	FLNA
																			DLX6																GLI3						BARHL1
																			TRRAP																AEBP1						GFI1B
																			BUD31																PURB						GTF3C5
																			ZNF394																IKZF1						REXO4
																			TSC22D4																BAZ1B						BRD3
																			CUX1																MLXIPL						RXRA
																			IRF5																GTF2IRD1						TRAF2
																			NRF1																GTF2I						TBL1X
																			KLF14																PHTF2						MID1
																			CREB3L2																DMTF1						ARX
																			HIPK2																FZD1						BCOR
																			NOBOX																GATAD1						MED14
																			EZH2																DLX6						DDX3X
																			ZNF398																DLX5						ZNF157
																			ZNF467																BUD31						AR
																			CDK5																ZNF789						FOXO4
																			GBX1																TSC22D4						RLIM
																			SMARCD3																CUX1						TBX22
																			EN2																RELN						POU3F4
																			SHH																FOXP2						ZNF711
																			MNX1																IRF5						BEX1
																			WDR60																SMO						TCEAL1
																			GATA4																NRF1						MORF4L2
																			CNOT7																KLF14						TSC22D3
																			LZTS1																HIPK2						ELF4
																			HR																NOBOX						ZNF280C
																			EGR3																EZH2						TFDP3
																			TNFRSF10A																ZNF398						ZNF449
																			NKX3-1																ZNF467						ZIC3
																			NKX2-6																CDK5						SOX3
																			EBF2																GBX1						HCFC1
																			BRF2																EN2						MECP2
																			TACC1																SHH						FLNA
																			NKX6-3																MNX1
																			KAT6A																WDR60
																			IKBKB																GATA4
																			CEBPD																LZTS1
																			SNAI2																HR
																			SDCBP																EGR3
																			MSC																TNFRSF10A
																			YWHAZ																NKX3-1
																			KLF10																NKX2-6
																			TAF2																EBF2
																			ZHX2																CLU
																			TRIB1																HMBOX1
																			MYC																BRF2
																			ZFAT																TACC1
																			GLI4																NKX6-3
																			ZNF696																KAT6A
																			MAFA																IKBKB
																			ZNF623																CEBPD
																			PUF60																SNAI2
																			PARP10																SOX17
																			HSF1																BHLHE22
																			SCRT1																PRDM14
																			TONSL																ZFHX4
																			ZNF7																HEY1
																			DMRT3																E2F5
																			DMRT2																RIPK2
																			NFIB																MTDH
																			BNC2																YWHAZ
																			NFX1																GRHL2
																			PAX5																UBR5
																			KLF9																KLF10
																			TLE4																DCSTAMP
																			TLE1																ZFPM2
																			NFIL3																TRPS1
																			BARX1																ZHX2
																			PTCH1																TRIB1
																			ZNF367																MYC
																			ZNF782																GLI4
																			TRIM14																MAFA
																			NR4A3																PARP10
																			KLF4																HSF1
																			TXN																SCRT1
																			ZFP37																TONSL
																			AKNA																FOXH1
																			TRIM32																ZNF7
																			TRAF1																FOXD4
																			DAB2IP																DMRT1
																			LHX6																DMRT3
																			LHX2																RFX3
																			NR5A1																GLIS3
																			NR6A1																JAK2
																			PBX3																NFIB
																			LMX1B																BNC2
																			CDK9																DMRTA1
																			PRRX2																NFX1
																			MED27																CREB3
																			BARHL1																PAX5
																			GFI1B																KLF9
																			BRD3																RORB
																			RXRA																FOXB2
																			NACC2																TLE4
																			LHX3																TLE1
																			NOTCH1																HNRNPK
																			TRAF2																NFIL3
																			MSL3																BARX1
																			SCML1																PTCH1
																			ARX																ZNF367
																			BCOR																FOXE1
																			DDX3X																TRIM14
																			TFE3																NR4A3
																			FOXP3																KLF4
																			AR																TXN
																			FOXO4																AKNA
																			BEX1																TRIM32
																			TSC22D3																DAB2IP
																			ELF4																LHX6
																			TFDP3																LHX2
																			ZIC3																NR5A1
																			SOX3																NR6A1
																			HCFC1																PBX3
																			IRAK1																LMX1B
																			MECP2																CDK9
																			FLNA																ENDOG
																																			PRRX2
																																			BARHL1
																																			GFI1B
																																			GTF3C5
																																			REXO4
																																			BRD3
																																			RXRA
																																			NACC2
																																			LHX3
																																			NOTCH1
																																			TRAF2
																																			ARX
																																			BCOR
																																			DDX3X
																																			TFE3
																																			AR
																																			CITED1
																																			TSC22D3
																																			ELF4
																																			ZIC3
																																			SOX3
																																			HCFC1
																																			IRAK1
																																			FLNA
[truncated: 104 more columns]

## Sheet: Table S6
Table S6. Repetitive elements in HOT regions, Related to Figure2
Repeat Family	Repeat class	Mean Length(bp)	Repeat num	# 95% overlap Repeat	percentage
hAT-Blackjack	DNA	174.22	19755	6326	0.320223
hAT-Charlie	DNA	178.76	254646	84524	0.331927
CR1	LINE	178.42	61303	19958	0.325563
L1	LINE	544.91	951780	187924	0.197445
L2	LINE	225.16	466438	156693	0.335935
Low_complexity	Low_complexity	46.08	371543	100915	0.271611
ERV1	LTR	482.95	175937	47023	0.267272
ERVL	LTR	356.05	160346	37904	0.236389
ERVL-MaLR	LTR	322.29	347105	86552	0.249354
Simple_repeat	Simple_repeat	63.04	417913	127846	0.305915
Alu	SINE	260.93	1194734	417099	0.349115
MIR	SINE	142.79	595094	230504	0.38734

## Sheet: Table S7
Table S7. 1046 Validated elements in HOT regions, Related to Figure2
# of 1046 Validated Element with HOT region
	All HOT region	Distal HOT region
Validated Elements	612/1046	269/1046
nonVISTA Elements	284/373	122/373
# of 1046 Validated Element with LOT region
	All LOT region	Distal LOT region
Validated Elements	1032/1046	521/1046
nonVISTA Elements	368/373	190/373

## Sheet: Table S8
Table S8 gene list of associated "gained" HOT regions, related to Figure5
						GO Analysis
ME	NPC	TBL	MSC	IMR90		GO term	ME	NPC	TBL	MSC
PHF13	AGRN	TTLL10	MIB2	RP4-758J18.2		tube development	8.85905e-06	1	1	5.96525e-06
ERRFI1	ATAD3B	PHF13	GNB1	MIB2		apoptosis	4.67183e-05	1	1	6.00092e-09
DFFA	SKI	THAP3	PHF13	SLC35E2B		liver development	6.57721e-05	1	1	1
SRM	RPL22	ERRFI1	VAMP3	GNB1		programmed cell death	7.00404e-05	1	1	2.78664e-09
NPPB	TNFRSF25	SLC45A1	ERRFI1	AL590822.2		regulation of cell proliferation	9.99939e-05	1	3.16438e-07	2.78007e-09
EPHA2	PHF13	SPSB1	H6PD	PHF13		regulation of transcription from RNA polymerase II promoter	1	8.48145e-05	1	1
KLHDC7A	KLHL21	PLOD1	PGD	THAP3		regulation of cell death	1	1	5.18341e-07	2.03145e-08
HSPG2	VAMP3	TNFRSF1B	DFFA	VAMP3		regulation of apoptosis	1	1	6.91234e-07	3.47468e-08
TMEM222	ERRFI1	EFHD2	TNFRSF1B	ERRFI1		regulation of programmed cell death	1	1	9.58114e-07	3.14892e-08
WASF2	CTNNBIP1	HSPG2	EFHD2	PGD		positive regulation of cell proliferation	1	1	9.92961e-06	3.04484e-07
RAB42	SRM	ZNF436	DDI2	APITD1		negative regulation of apoptosis	1	1	1.11746e-05	7.87704e-07
YTHDF2	UBIAD1	CLIC4	SPEN	UBIAD1		negative regulation of programmed cell death	1	1	1.50751e-05	1.25465e-06
NKAIN1	SPEN	PAQR7	EPHA2	EFHD2		negative regulation of cell death	1	1	1.59897e-05	1.36981e-06
AC114494.1	EPHA2	PDIK1L	SZRD1	SPEN		skeletal system development	1	1	2.16852e-05	1
KHDRBS1	CAPZB	PIGV	CAPZB	CAPZB		vasculature development	1	1	3.37283e-05	1.77741e-11
CCDC28B	CAMK2N1	SLC9A1	NBL1	CAMK2N1		negative regulation of transcription from RNA polymerase II promoter	1	1	3.42899e-05	1
FAM167B	CLIC4	GPR3	CAMK2N1	HSPG2		negative regulation of cell proliferation	1	1	4.10401e-05	1
S100PBP	WDTC1	WASF2	ECE1	LUZP1		chordate embryonic development	1	1	4.43031e-05	1
ZMYM4	KHDRBS1	AC114494.1	HSPG2	PITHD1		embryonic development ending in birth or egg hatching	1	1	5.22811e-05	1
C1orf216	MARCKSL1	ZNF362	LUZP1	CLIC4		blood vessel development	1	1	6.09087e-05	7.17877e-11
MEAF6	SH3D21	STK40	ZNF436	PIGV		negative regulation of biosynthetic process	1	1	7.66639e-05	1
FHL3	POU3F1	FHL3	TCEB3	TMEM222		negative regulation of macromolecule metabolic process	1	1	8.49046e-05	1
POU3F1	KIAA0754	UTP11L	PITHD1	WASF2		cell motion	1	1	9.26494e-05	3.16423e-05
KIAA0754	PABPC4	CAP1	PNRC2	YTHDF2		regulation of cell motion	1	1	9.39789e-05	1.68132e-06
CAP1	YBX1	CTPS1	CLIC4	SERINC2		blood vessel morphogenesis	1	1	1	3.74052e-09
YBX1	SLC2A1	LEPRE1	TMEM50A	AC114494.1		angiogenesis	1	1	1	4.93348e-09
SLC2A1	TMEM53	SLC2A1	SLC9A1	KHDRBS1		cell death	1	1	1	9.70535e-09
KDM4A	RNF11	MED8	TMEM222	CCDC28B		death	1	1	1	1.38395e-08
DMAP1	BTF3L4	PPAP2B	WASF2	BSDC1		small GTPase mediated signal transduction	1	1	1	7.37334e-08
TMEM53	ZCCHC11	JUN	XKR8	EVA1B		positive regulation of signal transduction	1	1	1	1.54252e-07
NSUN4	DMRTB1	LEPROT	CCDC28B	YRDC		positive regulation of cell communication	1	1	1	1.60114e-07
RAB3B	JUN	SERBP1	FAM167B	FHL3		response to organic substance	1	1	1	3.01053e-07
TXNDC12	GADD45A	GADD45A	MARCKSL1	CAP1		response to mechanical stimulus	1	1	1	1.11666e-06
LRRC42	MCOLN3	SH3GLB1	BSDC1	CTPS1		regulation of cell migration	1	1	1	1.58328e-06
DHCR24	BCL10	LMO4	SYNC	YBX1		actin cytoskeleton organization	1	1	1	1.8239e-06
PCSK9	CNN3	ZNF326	PHC2	SLC2A1		positive regulation of developmental process	1	1	1	2.20402e-06
L1TD1	EXTL2	GCLM	NCDN	TMEM53		positive regulation of cell motion	1	1	1	2.40822e-06
USP1	TRIM45	ARHGAP29	EVA1B	KIF2C		anti-apoptosis	1	1	1	3.08591e-06
LEPROT	PRKAB2	F3	YRDC	CDKN2C		positive regulation of cell migration	1	1	1	5.9794e-06
GADD45A	PLEKHO1	CNN3	UTP11L	SELRC1		response to hypoxia	1	1	1	7.51728e-06
ACADM	CDC42SE1	PRPF38B	KIAA0754	CPT2		positive regulation of locomotion	1	1	1	8.58597e-06
ELTD1	PI4KB	AHCYL1	CAP1	JUN		cell-substrate adhesion	1	1	1	8.58597e-06
BCL10	SLC27A3	ALX3	CITED4	SERBP1		actin filament-based process	1	1	1	9.27341e-06
SH3GLB1	DENND4B	CAPZA1	CTPS1	GADD45A		wound healing	1	1	1	9.37247e-06
CCBL2	RAB13	NRAS	YBX1	BCL10		cell migration	1	1	1	9.77296e-06
GFI1	C1orf43	VTCN1	LEPRE1	LMO4		lung development	1	1	1	1.02103e-05
HIAT1	HAX1	HSD3B1	CCDC23	F3		regulation of locomotion	1	1	1	1.05253e-05
EXTL2	ATP8B2	PPIAL4B	SLC2A1	CNN3		branching morphogenesis of a tube	1	1	1	1.06069e-05
S1PR1	UBE2Q1	GJA5	IPO13	PALMD		respiratory tube development	1	1	1	1.6885e-05
SLC25A24	SLC50A1	C1orf56	TMEM53	EXTL2		transmembrane receptor protein serine/threonine kinase signaling pathway	1	1	1	1.98603e-05
SARS	KIAA0040	CDC42SE1	KIF2C	S1PR1		response to oxygen levels	1	1	1	1.99309e-05
EPS8L3	GLUL	PI4KB	RNF11	SARS		cell-matrix adhesion	1	1	1	2.14459e-05
CTTNBP2NL	LAMC1	RFX5	SELRC1	CAPZA1		response to abiotic stimulus	1	1	1	2.49567e-05
CAPZA1	APOBEC4	TUFT1	PODN	NRAS		regulation of cellular protein metabolic process	1	1	1	2.95846e-05
SYT6	SHISA4	S100A10	CPT2	CSDE1		respiratory system development	1	1	1	4.30534e-05
CSDE1	SOX13	S100A11	JUN	FAM46C		response to drug	1	1	1	5.50279e-05
VANGL1	PIK3C2B	C1orf43	JAK1	NOTCH2		cytoskeleton organization	1	1	1	5.66094e-05
HSD3B2	NUCKS1	THBS3	LEPROT	PPIAL4B		morphogenesis of a branching structure	1	1	1	6.50687e-05
NBPF9	RAB7L1	PMF1	GADD45A	AL590452.1		cell motility	1	1	1	6.5501e-05
BCL9	IL24	KIRREL	GNG12	FMO5		localization of cell	1	1	1	6.5501e-05
ENSA	SERTAD4	TAGLN2	WLS	HIST2H2BF		tube morphogenesis	1	1	1	7.05477e-05
CDC42SE1	LEFTY2	TSTD1	DEPDC1	PLEKHO1
S100A10	TRIM11	PVRL4	GNG5	ENSA
S100A11	RHOU	POGK	CTBS	CDC42SE1
DENND4B	COA6	METTL18	BCL10	PI4KB
C1orf43	TOMM20	PRRC2C	CYR61	S100A10
UBE2Q1	CHML	SUCO	F3	S100A11
PYGO2	ADSS	PRDX6	SLC44A3	S100A6
CRABP2	HNRNPU	KIAA0040	CNN3	RAB13
HDGF	AL450386.1	TOR1AIP2	GPR88	C1orf43
CD1D	C10orf114	GLUL	EXTL2	ADAR
DUSP23	BMI1	RGS16	AC093157.1	THBS3
TAGLN2	THNSL1	LAMC1	S1PR1	SYT11
IGSF8	BAMBI	CAMSAP2	CYB561D1	TAGLN2
VANGL2	ITGB1	CSRP1	CSF1	IGSF8
TSTD1	HNRNPF	ELF3	CAPZA1	NIT1
TOMM40L	TET1	MDM4	HIPK1	TMCO1
HSD17B7	VCL	NUCKS1	OLFML3	ATP1B1
CREG1	RPS24	SERTAD4	NRAS	PRDX6
ATP1B1	PDLIM1	SMYD2	CSDE1	CACYBP
SLC19A2	SCD	2016-03-01	NOTCH2	QSOX1
FMO4	TRIM8	CAPN2	AL590452.1	DHX9
PRRC2C	RAB11FIP2	WDR26	NOTCH2NL	LAMC1
PRDX6	BAG3	PARP1	TXNIP	TPR
KIAA0040	INPP5F	HIST3H2A	ANKRD34A	RGS2
LAMC1	MCMBP	IRF2BP2	PRKAB2	CSRP1
ARPC5	RIC8A	TOMM20	PLEKHO1	AC096677.1
TSEN15	IFITM1	CHML	ANP32E	ATP2B4
RGS2	HRAS	ADSS	ECM1	ELK4
ZNF281	RPLP2	HNRNPU	ENSA	MIA3
TMEM9	CTSD	PFKP	CDC42SE1	CAPN2
PHLDA3	ZNF195	KLF6	PI4KB	DEGS1
CSRP1	ART5	GATA3	THEM4	CNIH4
KLHDC8A	RPL27A	ARL5B	S100A10	WDR26
ELK4	IPO7	C10orf114	S100A6	JMJD4
NEK2	MTRNR2L8	AL353583.1	INTS3	GALNT2
RAB3GAP2	FAR1	YME1L1	ADAR	IRF2BP2
2016-03-01	PLEKHA7	BAMBI	PMVK	TOMM20
FBXO28	AC132216.1	ITGB1	SLC50A1	CHML
LBR	CAPRIN1	HNRNPF	THBS3	ADSS
LEFTY1	AC103681.1	ZNF32	PMF1	HNRNPU
H3F3A	DDB2	MBL2	NES	KIF26B
MIXL1	TNKS1BP1	IPMK	RRNAD1	SH3BP5L
PARP1	TIMM10	C10orf40	IFI16	PFKP
URB2	OR10V1	C10orf54	TAGLN2	KLF6
AL691479.2	TMEM109	DDIT4	IGSF8	RP11-295P9.3
NTPCR	INCENP	COMTD1	TSTD1	VIM
CHML	NXF1	RPS24	NIT1	ARL5B
ADSS	WDR74	PPIF	HSD17B7	WAC
HNRNPU	PLA2G16	FGFBP3	RGS4	ZEB1
KLF6	OTUB1	NKX2-3	ALDH9A1	ITGB1
NET1	SF1	C10orf95	POGK	NRP1
ATP5C1	TM7SF2	WBP1L	ATP1B1	NAMPTL
VIM	FAM89B	DUSP5	SLC19A2	HNRNPF
ARL5B	RBM4	PDCD4	TNFSF18	NCOA4
C10orf114	POLD4	C10orf82	PRDX6	DKK1
BAMBI	CLCF1	BAG3	CACYBP	TFAM
KIF5B	CHKA	B4GALNT4	FAM20B	ADO
ITGB1	ANAPC15	RPLP2	SOAT1	NRBF2
FZD8	PLEKHB1	PNPLA2	QSOX1	DDX21
HNRNPF	RAB6A	CDKN1C	RGS16	EIF4EBP2
GPRIN2	TMEM126A	ILK	DHX9	PSAP
AC069547.2	FZD4	IPO7	LAMC1	DNAJB12
TET1	CTSC	AC132192.1	EDEM3	SEC24C
DDIT4	NAALAD2	WEE1	IVNS1ABP	C10orf55
DNAJB12	SESN3	DKK3	RGS1	AP3M1
VCL	DLAT	ARNTL	RGS2	VDAC2
RPS24	FXYD6-FXYD2	FAR1	ZNF281	PPIF
TMEM254	PVRL1	DBX1	PHLDA3	ACTA2
IFIT5	SC5DL	WT1	CSRP1	PPP1R3C
ANKRD1	CDON	AL356215.1	AC096677.1	MYOF
CYP26A1	RPUSD4	ACCSL	SHISA4	NOC3L
PDLIM1	APLP2	DGKZ	UBE2T	ALDH18A1
CCNJ	JAM3	TNKS1BP1	ATP2B4	MMS19
SCD	B3GAT1	OR10V1	ELK4	C10orf95
CALHM2	TAPBPL	VPS37C	NUCKS1	TRIM8
SFR1	ATN1	TMEM216	SERTAD4	RP11-451M19.3
RP11-451M19.3	SLC2A3	SDHAF2	SLC30A1	SMNDC1
DUSP5	SYT10	FADS1	HLX	DUSP5
C10orf82	SLC38A4	INCENP	DUSP10	RIC8A
BAG3	AMIGO2	NXF1	MIA3	HRAS
INPP5F	COL2A1	SLC3A2	CAPN2	PHRF1
IKZF5	SENP1	MARK2	WDR26	RPLP2
OAT	CCNT1	GPR137	SDE2	PNPLA2
CTBP2	DHH	AP003774.4	H3F3A	CTSD
MKI67	TUBA1B	SNX32	ACBD3	CDKN1C
BNIP3	TUBA1A	CFL1	PARP1	RHOG
IFITM1	NR4A1	FOSL1	RHOU	WEE1
PIDD	SP1	KLC2	TAF5L	DKK3
PNPLA2	CALCOCO1	RAB1B	GALNT2	MICAL2
C11orf89	ORMDL2	RHOD	FAM89A	NUCB2
ZNF195	C12orf61	POLD4	EXOC8	DBX1
ART5	AC025262.1	ALDH3B2	IRF2BP2	BDNF
RHOG	PHLDA1	CHKA	TOMM20	KCNA4
RRM1	NUDT4	ANAPC15	RBM34	CD44
OR52A1	USP44	PHOX2A	GGPS1	MDK
OR10A6	PPP1CC	LRRC32	NID1	TNKS1BP1
RPL27A	ERP29	GAB2	CHML	UBE2L6
IPO7	CCDC42B	FZD4	ADSS	VPS37C
WEE1	C12orf52	SESN3	HNRNPU	CPSF7
ZBED5	LHX5	RDX	ZNF496	FADS1
FAR1	WSB2	C11orf92	IDI1	INCENP
DBX1	TAOK3	PPP2R1B	PITRM1	SLC3A2
SVIP	SRSF9	REXO2	KLF6	OTUB1
EIF3M	POP5	PHLDB1	NET1	EHD1
CAPRIN1	RNF34	AP000679.2	ATP5C1	CDC42EP2
SLC1A2	VPS37B	TMEM136	CDC123	SCYL1
API5	RAN	CDON	OPTN	MUS81
ACCSL	MMP17	RPUSD4	CCDC3	CD248
CHST1	ZDHHC20	ETS1	DCLRE1C	RCE1
TRIM48	HMGB1	FKBP4	ARL5B	POLD4
OR5AS1	TPT1	ITFG2	C10orf114	ANAPC15
APLNR	SPRY2	RIMKLB	BMI1	TSKU
CPSF7	SLITRK1	CSDA	WAC	AAMDC
INCENP	SOX21	GPRC5A	BAMBI	AMOTL1
TTC9C	DZIP1	GSG1	KIAA1462	YAP1
NXF1	ARGLU1	AC026310.1	ITGB1	BIRC2
WDR74	IRS2	KIAA1551	NAMPTL	PPP2R1B
SLC3A2	ANKRD10	PKP2	HNRNPF	PAFAH1B2
PLA2G16	SOX1	SCAF11	RASSF4	SIDT2
GPR137	DCUN1D2	SLC38A1	ZNF22	TAGLN
MUS81	SLC7A8	AMIGO2	NCOA4	PHLDB1
CD248	C14orf23	DKFZP779L1853	AC069547.2	THY1
SLC29A2	SPTSSA	TUBA1B	DKK1	ARHGEF12
POLD4	SFTA3	TUBA1A	C10orf107	BLID
CHKA	RP11-537P22.1	METTL7A	ADO	STT3A
GAL	AL139099.1	SLC11A2	NRBF2	RPUSD4
FADD	DNAAF2	SMAGP	TET1	TSPAN9
LRTOMT	KLHDC2	KRT8	DDX21	TNFRSF1A
UCP2	STYX	AVPR1A	SAR1A	ZNF384
TSKU	SIX4	DYRK2	EIF4EBP2	CSDA
CCDC90B	ZBTB25	CPSF6	UNC5B	DDX47
FZD4	ZFP36L1	PAWR	ANAPC16	GPRC5A
CTSC	DCAF5	DUSP6	DDIT4	PLEKHA5
AMOTL1	SMOC1	ATP2B1	P4HA1	PDE3A
CCDC82	TTC9	BTG1	PLAU	KRAS
DCUN1D5	ABCD4	UBE3B	C10orf55	SCAF11
SLC35F2	ANGEL1	PPP1CC	VCL	SLC38A2
RDX	IFI27L2	RNF34	VDAC2	AMIGO2
FDX1	YY1	RP11-512M8.5	COMTD1	HDAC7
USP28	BEGAIN	HCAR3	PPIF	TUBA1B
REXO2	AL117190.2	DENR	ZCCHC24	ACVRL1
APOA1	DIO3	VPS37B	FAM213A	C12orf10
PAFAH1B2	TNFAIP2	SNRNP35	GHITM	CBX5
TAGLN	CRIP1	SACS	GLUD1	STAT6
TREH	TMEM121	TNFRSF19	KLLN	HMGA2
CXCR5	SNURF	PABPC3	STAMBPL1	KRR1
PVRL1	OIP5	SLC7A1	FAS	PHLDA1
SC5DL	TRIM69	ALOX5AP	ACTA2	NAP1L1
HSPA8	SLC24A5	MAB21L1	ANKRD1	PAWR
TNFRSF1A	EID1	AL133318.1	PPP1R3C	AC073569.1
TAPBPL	PRTG	RGCC	PDLIM1	PPP1R12A
NOP2	TPM1	NUDT15	PGAM1	DUSP6
PHC1	APH1B	AL445989.1	SLC25A28	BTG1
MGST1	PPIB	KCTD12	SCD	IKBIP
CAPZA3	OAZ2	FBXL3	C10orf95	EID3
AC026310.1	IGDCC3	EDNRB	TRIM8	CORO1C
KRAS	RP11-315D16.2	SLITRK6	WBP1L	SSH1
H3F3C	RPLP1	ARGLU1	GSTO2	PPP1CC
KIAA1551	PKM	COL4A2-AS2	RP11-451M19.3	SH2B3
AMIGO2	CD276	RAB20	SMNDC1	C12orf52
CERS5	RCN2	TMCO3	PDCD4	TBX3
SLC11A2	CRABP1	UPF3A	AL162407.1	WSB2
KRT18	CHD2	RNASE7	C10orf118	RHOF
ESYT1	RGMA	SLC7A8	RGS10	UBC
AC025262.1	AC015660.1	SPTSSA	BAG3	MMP17
HMGA2	CHSY1	RP11-537P22.1	ZRANB1	SACS
RP11-366L20.2	AC009041.2	FBXO33	PAOX	GTF3A
DYRK2	SOX8	ARF6	RIC8A	POLR1D
RAP1B	C1QTNF8	RP11-58E21.3	IFITM3	SLC7A1
CPSF6	CASKIN1	SAV1	B4GALNT4	KATNAL1
KRR1	NAGPA	GNPNAT1	PKP3	HMGB1
PHLDA1	RP11-276H1.3	BMP4	SIGIRR	UFM1
NAP1L1	C16orf88	GMFB	HRAS	RGCC
OSBPL8	SBK1	LGALS3	PHRF1	EBPL
ZDHHC17	CD2BP2	OTX2	PIDD	HNRNPA1L2
PAWR	CTF1	NAA30	PNPLA2	EDNRB
NTS	FUS	L3HYPDH	CTSD	ARGLU1
TMTC3	DNAJA2	SIX4	PHLDA2	COL4A1
EID3	BRD7	RP11-47I22.3	RHOG	COL4A2-AS2
SSH1	SALL1	ZBTB1	TPP1	CARKD
OAS1	TOX3	PLEKHG3	DCHS1	ANKRD10
C12orf52	IRX5	MAX	RPL27A	LAMP1
WSB2	KATNB1	ZFP36L1	AKIP1	GAS6
PEBP1	SETD6	ACTN1	WEE1	UPF3A
RPLP0	GOT2	C14ORF56	USP47	CHAMP1
MSI1	PARD6A	PGF	DKK3	MMP14
DENR	SLC12A4	RP11-293M10.1	DBX1	HECTD1
UBC	CDH3	IRF2BPL	FIBIN	SPTSSA
MRP63	BCAR1	GTF2A1	CAPRIN1	RP11-73E17.1
SACS	COTL1	SEL1L	NAT10	FAM177A1
PABPC3	GSE1	PSMC1	AL356215.1	NFKBIA
HMGB1	FOXL1	RIN3	CD44	RPS29
RGCC	GLOD4	DIO3	FJX1	ARF6
RCBTB2	PLD2	KLF13	C11orf96	ATP5S
MLNR	ATP1B2	C15orf54	ACCSL	NIN
FAM124A	LINC00675	TYRO3	CD82	TMX1
DHRS12	ELAC2	AC073657.1	DGKZ	DACT1
OLFM4	HS3ST3A1	DUT	MDK	SIX4
PRR20A	HS3ST3B1	RSL24D1	TNKS1BP1	ZBTB1
PCDH20	LLGL1	PRTG	UBE2L6	ZFP36L1
KLF5	MTRNR2L1	SLTM	FAM111A	ACTN1
EDNRB	WSB1	TPM1	CCDC86	CALM1
SPRY2	AC015688.3	RPS27L	VPS37C	RP11-404P21.8
SLITRK5	UNC119	PPIB	CPSF7	BDKRB1
DZIP1	TRAF4	RP11-342M21.2	FADS1	YY1
RNF113B	ERAL1	RP11-315D16.2	INCENP	WARS
STK24	MRM1	FEM1B	EEF1G	AL117190.2
TM9SF2	NAGLU	TLE3	TMEM179B	DYNC1H1
IRS2	WNK4	PKM	NXF1	KLC1
CARKD	GRN	ARIH1	WDR74	INF2
CHAMP1	GJC1	UBE2Q2	BAD	CDCA4
SALL2	KPNB1	PSMA4	EHD1	BTBD6
AE000662.92	ZNF652	MEX3B	CDC42EP2	NDNL2
SLC22A17	NXPH3	ALPK3	SCYL1	GREM1
FOXG1	TOB1	IQGAP1	LTBP3	THBS1
ARHGAP5	NME1-NME2	FURIN	EHBP1L1	C15orf52
SPTSSA	TOM1L1	CHSY1	CFL1	LCMT2
CFL2	MMD	AC009041.2	EFEMP2	HYPK
MIS18BP1	SCPEP1	PKD1	C11orf68	DUT
RPS29	VEZF1	KCTD5	CD248	EID1
KLHDC2	MRC2	FLYWCH1	RCE1	SHC4
ARF6	BPTF	C16orf72	ADRBK1	MAPK6
ABHD12B	C17orf58	SOCS1	POLD4	BNIP2
GNPNAT1	KCNJ2	RP11-1035H13.3	CLCF1	TPM1
GMFB	SOX9	GDE1	CHKA	PTPLAD1
FBXO34	NT5C	RBBP6	FADD	SMAD3
NAA30	2016-09-09	SPN	CTTN	FEM1B
PPM1A	FLJ45079	ZNF771	P2RY2	RPLP1
ZBTB1	SOCS3	ZNF768	ARHGEF17	LARP6
HSPA2	TBC1D16	CTF1	RAB6A	PKM
RAB15	C17orf70	FBXL19	TSKU	CD276
ZFP36L1	YES1	VKORC1	PCF11	ARID3B
ACTN1	CHMP1B	C16orf58	PRSS23	SNUPN
COX16	RNMT	GPT2	FZD4	SNX33
TTC9	CDH2	HERPUD1	ENDOD1	CSPG4
VRTN	SYT4	CX3CL1	BIRC2	TSPAN3
FOS	SOCS6	GPR56	MSANTD4	ADAMTS7
ANGEL1	FAM69C	CDH11	ALKBH8	MESDC2
IRF2BPL	ZNF516	ACD	PPP2R1B	CHSY1
KIAA1737	ADNP2	PSMB10	NNMT	SNRPA1
GTF2A1	BSG	SLC12A4	REXO2	ITFG3
SEL1L	POLRMT	PDPR	ZNF259	FAHD1
PAPOLA	STK11	AC009060.1	APOA1	SLC9A3R2
YY1	EFNA2	MARVELD3	PAFAH1B2	C16orf72
DYNC1H1	NDUFS7	ZFHX3	SIDT2	NUBP1
TNFAIP2	DAZAP1	BCAR1	PHLDB1	SOCS1
CDCA4	MBD3	KARS	OAF	RSL1D1
SNRPN	MKNK2	CRISPLD2	ARHGEF12	CTD-2349B8.1
SNURF	AP3D1	SLC7A5	AP000758.1	GDE1
ZNF770	SF3A2	PIEZO1	STT3A	TNRC6A
SNAP23	JSRP1	PITPNA	RPUSD4	MVP
BLOC1S6	SGTA	OR1D5	JAM3	PPP4C
SLC24A5	GNA11	UBE2G1	TSPAN9	ZNF688
DTWD1	STAP2	MINK1	CD9	CTF1
BNIP2	KHSRP	SOX15	TNFRSF1A	FUS
NARG2	PNPLA6	CCDC42	IFFO1	C16orf58
OAZ2	FLJ22184	RCVRN	ZNF384	ORC6
IGDCC3	ICAM1	HS3ST3A1	C3AR1	DNAJA2
PTPLAD1	CARM1	MTRNR2L1	CSDA	CMTM3
SNAPC5	LDLR	TNFAIP1	GPRC5A	RRAD
RPLP1	KANK2	CORO6	ART4	KIAA0895L
TLE3	TNPO2	AC003101.1	MGST1	SLC12A4
PKM	NACC1	TMEM98	KRAS	BCAR1
NPTN	LPHN1	CCL2	BHLHE41	GABARAPL2
CD276	PGLS	ZNF830	KLHDC5	CENPN
CYP11A1	PIK3R2	CCR7	SLC38A2	TAF1C
COX5A	LRP3	KRT23	AMIGO2	FOXF1
TM6SF1	LSM14A	EIF1	HDAC7	FOXL1
ALPK3	LSR	STAT5A	FKBP11	FLJ00104
HAPLN3	CAPNS1	NAGLU	PRPH	ZNF469
MFGE8	ACTN4	ARL4D	COX14	SPG7
WDR90	LRFN1	DHX8	FAM186A	CPNE7
SOX8	DYRK1B	ETV4	ACVRL1	TIMM22
NDUFB10	AXL	HOXB1	NR4A1	HIC1
ZNF263	DEDD2	HOXB5	C12orf44	SRR
USP7	AC006486.1	ITGA3	KRT80	CYB5D2
RP11-297M9.1	IRGQ	MMD	KRT18	NUP88
SOCS1	APOE	AC007431.1	KRT8	ELP5
LITAF	APOC1	MRPS23	MFSD5	NDEL1
C16orf88	RTN2	SUPT4H1	C12orf10	HS3ST3A1
NDUFAB1	VASP	PTRH2	HOXC4	TRIM16
GPT2	CCDC8	MRC2	CBX5	MFAP4
DNAJA2	GNG8	CYB561	ESYT1	AC015688.3
MT1E	TMEM160	AXIN2	ANKRD52	ERAL1
ZNF319	BBC3	CACNG4	ZBTB39	AC003101.1
SETD6	NAPA	BPTF	C12orf61	CCL2
B3GNT9	GLTSCR2	PRKAR1A	C12orf66	GGNBP2
KIAA0895L	PPP1R15A	WIPI1	AC025262.1	RPL23
ACD	NUP62	FAM20A	HMGA2	FBXO47
CTC-479C5.12	POLD1	KCNJ2	CAND1	MSL1
CDH3	PRKCG	AC007461.1	RAP1B	IGFBP4
CHTF8	CACNG7	CDC42EP4	CPSF6	EIF1
DDX19A	LENG8	SMIM6	GLIPR1	JUP
FUK	LENG9	WBP2	KRR1	PTRF
IL34	UBE2S	FAM100B	PHLDA1	NAGLU
MARVELD3	ISOC2	C17orf70	NAP1L1	ARL4D
GLG1	ZNF784	C17orf62	PAWR	SLC25A39
ATMIN	TRIM28	MYL12B	DUSP6	FAM187A
COTL1	FAM150B	TGIF1	GALNT4	NFE2L1
GEMIN4	PXDN	TMEM200C	BTG1	CBX1
KIAA0664	SOX11	RAB31	NUDT4	HOXB5
MYBBP1A	KLF11	CHMP1B	ELK3	CALCOCO2
SPAG7	MYCN	TUBB6	TMPO	UBE2Z
ZNF18	AC011239.1	RNMT	TXNRD1	COL1A1
HS3ST3A1	PPP1CB	DSG2	CORO1C	TMEM92
SREBF1	C2orf71	B4GALT6	SSH1	TOB1
EVPLL	KCNG3	ZNF24	UNG	NME1-NME2
USP22	ZFP36L2	GALNT1	KCTD10	KIF2B
AC015688.3	SIX3	SLC14A1	PPP1CC	MMD
TMEM97	SOCS5	LMAN1	SH2B3	MRPS23
SUPT6H	FBXO11	CNDP2	ERP29	VEZF1
CORO6	SPTBN1	SALL3	TRAFD1	SUPT4H1
AC003101.1	RTN4	HSBP1L1	RPL6	TBX2
CDK5R1	PCBP1	BSG	C12orf52	MRC2
TAF15	LRRTM1	STK11	TBX3	DDX42
LHX1	TGOLN2	MIDN	WSB2	DDX5
EIF1	IMMT	DAZAP1	TAOK3	SMURF2
STAT3	KDM3A	FAM108A1	RNF34	BPTF
ARL4D	AC233263.1	IZUMO4	RP11-512M8.5	C17orf58
FZD2	STARD7	GADD45B	VPS37B	PRKAR1A
C17orf104	CNNM3	ZNF554	SETD8	SOX9
ADAM11	AC108868.1	KDM4B	UBC	WBP2
HOXB13	FOXD4L1	C19orf70	SACS	JMJD6
NXPH3	PROC	MCOLN1	PARP4	SRSF2
NME1-NME2	SFT2D3	S1PR2	SHISA2	2016-09-09
STXBP4	RAB6C	LDLR	RASL11A	SOCS3
MMD	ANKRD30BL	ZNF823	GTF3A	TIMP2
NOG	UBXN4	NACC1	POLR1D	TBC1D16
MRPS23	FIGN	LPHN1	POMP	NPTX1
SUPT4H1	KLHL23	CD97	SLC7A1	CHMP6
PTRH2	HOXD8	OR1I1	HMGB1	C17orf70
CYB561	UBE2E3	ILVBL	RFC3	WDR45L
LIMD2	NCKAP1	ARRDC2	POSTN	METRNL
BPTF	ZC3H15	JUND	UFM1	MYL12A
C17orf58	ITGAV	NDUFA13	SLC25A30	MYL12B
SOX9	HSPE1	RPSAP58	ESD	TGIF1
SLC16A5	SPATS2L	UQCRFS1	EBPL	NDUFV2
WBP2	FZD7	POP4	EDNRB	TWSG1
MRPL38	RAPH1	AC002398.9	SPRY2	VAPA
ST6GALNAC2	XRCC5	CAPNS1	RNF113B	CHMP1B
SOCS3	TMEM198	ZNF146	STK24	ZNF24
LGALS3BP	SCG2	ACTN4	ARGLU1	TPGS2
TBC1D16	WDFY1	PLD3	LIG4	PMAIP1
C17orf70	SLC16A14	C19orf47	COL4A2	TMX3
MYL12B	ARL4C	SERTAD1	COL4A1	BSG
TGIF1	BOK	HNRNPUL1	COL4A2-AS2	DAZAP1
VAPA	C20orf187	RABAC1	CARKD	MKNK2
CHMP1B	FLRT3	DEDD2	ANKRD10	AP3D1
RNMT	NXT1	APOE	LAMP1	OAZ1
CTAGE1	E2F1	GPR4	TMCO3	PLIN3
DSC2	MYBL2	QPCTL	UPF3A	PTPRS
DSG2	PABPC1L	AP2S1	CHAMP1	C19orf70
RNF138	RBPJL	NAPA	CCNB1IP1	LONP1
ZNF24	AL031666.2	PNKP	HNRNPC	PNPLA6
C18orf21	VAPB	IL4I1	AE000662.92	FLJ22184
TCEB3CL2	RP11-93B14.6	ZNF611	MMP14	RAB11B
MEX3C	SLC17A9	ZNF468	SLC7A8	S1PR2
STARD6	STMN3	ZNF321P	EMC9	LDLR
BOD1L2	MYT1	ZNF816	DHRS1	KANK2
LMAN1	KRTAP19-8	IL11	RP11-187E13.2	JUNB
CNDP2	SCAF4	ZNF787	RP11-73E17.1	NACC1
TXNL4A	OLIG1	ZNF587	NFKBIA	BRD4
BSG	PIGP	ZNF814	RP11-537P22.1	GLT25D1
STK11	TTC3	FAM150B	C14orf28	NDUFA13
FAM108A1	UBE2G2	PXDN	MIS18BP1	LSM14A
LMNB2	SLC19A1	SOX11	RPS29	HSPB6
THOP1	COL6A2	ID2	ARF6	ZNF146
PNPLA6	DGCR8	YWHAQ	RP11-58E21.3	ACTN4
FLJ22184	HIC2	TAF1B	ATP5S	NUMBL
RAB11B	MN1	LPIN1	SAV1	HNRNPUL1
ZNF414	GATSL3	TTC32	TMX1	CIC
ICAM3	CBX6	LAPTM4A	NID2	SNRPD2
KANK2	TOB2	AC010872.2	ERO1L	FBXO46
JUNB	C22orf46	ATRAID	FERMT2	PNMAL1
EPHX3	SREBF2	SNX17	BMP4	NAPA
GLT25D1	2016-09-03	PPP1CB	DACT1	GLTSCR2
NDUFA13	TRMU	AC007401.2	L3HYPDH	PPP1R15A
ZNF90	CTA-299D3.8	QPCT	SIX4	POLD1
CCNE1	PANX2	CYP1B1	RP11-47I22.4	ETFB
ZNF507	PLXNB2	ZFP36L2	MTHFD1	LENG1
ZNF792	SHANK3	MCFD2	ZBTB25	LENG9
LSR	LRRN1	CALM2	ARG2	IL11
DMKN	SH3BP5	AC138655.1	ZFP36L1	ZNF784
ZNF146	TOP2B	FBXO11	ACTN1	ZNF787
PPP1R14A	PLCD1	SPTBN1	ACOT2	ZNF460
ACTN4	WDR48	RTN4	ISCA2	ZSCAN22
CAPN12	EIF1B	B3GNT2	FOS	RPS5
RAB4B	SMARCC1	UGP2	FLVCR2	PXDN
HNRNPUL1	CAMKV	PCBP1	ANGEL1	COLEC11
RABAC1	SEMA3F	SUCLG1	IRF2BPL	MBOAT2
PVR	GNAT1	TGOLN2	LGMN	IAH1
APOC1	RPL29	ST3GAL5	PAPOLA	GRHL1
RTN2	GLYCTK	AC233263.1	YY1	ODC1
MEIS3	WNT5A	STARD7	WARS	TRIB2
PPP1R15A	IL17RD	SEMA4C	DLK1	RAD51AP2
ADM5	KCTD6	LONRF2	DYNC1H1	OSR1
PNKP	C3orf49	C2orf29	INF2	LAPTM4A
ZNF600	CCDC54	RNF149	CDCA4	RHOB
LENG9	FSTL1	SOWAHC	BTBD6	C2orf18
ISOC2	NDUFB4	AC108463.3	CRIP2	NRBP1
CCDC106	ROPN1	EN1	NDNL2	FOSL2
ZNF787	SEC61A1	TMEM37	GREM1	LBH
ZNF814	CHST2	SFT2D3	ACTC1	LCLAT1
ZNF135	SIAH2	MMADHC	ZNF770	RASGRP3
ZNF544	CCNL1	ARL5A	C15orf54	CDC42EP3
ZBTB45	MYNN	WDSUB1	THBS1	ZFP36L2
MZF1	SOX2	2016-03-07	C15orf52	SRBD1
PXDN	EIF2B5	RBMS1	CHST14	PIGF
SOX11	DVL3	DLX2	CHAC1	AC016722.1
ID2	CLCN2	ITGA6	C15orf48	MCFD2
ODC1	ETV5	SP3	SLC24A5	CALM2
KCNF1	HES1	HNRNPA3	FBN1	RTN4
C2orf50	WHSC1	AC018867.3	EID1	COMMD1
FAM84A	NAT8L	ITGAV	DTWD1	UGP2
MYCN	ADRA2C	COL3A1	RSL24D1	SERTAD2
LAPTM4A	WFS1	NABP1	BNIP2	ETAA1
CCDC164	GRPEL1	SDPR	NARG2	C2orf81
PPP1CB	DHX15	MOB4	TPM1	MAT2A
YPEL5	PTTG2	FN1	RAB8B	CNNM3
FAM98A	PAICS	BCS1L	PLEKHO2	MAP4K4
PRKD3	POLR2B	ABCB6	SPG21	FLJ20373
CYP1B1	2016-09-11	TMEM198	PTPLAD1	C2orf49
HNRPLL	EIF4E	SERPINE2	RP11-342M21.2	LIMS1
C2orf91	FGF2	IRS1	FEM1B	2016-09-10
HAAO	SPRY1	B3GNT7	ITGA11	AC108463.3
ZFP36L2	PHF17	ARL4C	RPLP1	SFT2D3
MCFD2	NPY2R	CXCR7	UACA	PTPN18
CALM2	CBR4	COPS8	LARP6	MMADHC
MSH2	FRG1	AC112715.2	SENP8	RND3
MSH6	CTD-2228K2.5	ASB1	PKM	GALNT5
FBXO11	CLPTM1L	TRIB3	ADPGK	2016-03-07
FOXN2	2016-03-06	MAVS	NPTN	HNRNPA3
PSME4	DAP	C20orf187	CD276	COL3A1
RTN4	SUB1	BTBD3	CLK3	COL5A2
PNPT1	NIPBL	DSTN	CSK	STAT1
FANCL	NIM1	SNX5	SCAMP2	NABP1
B3GNT2	PAIP1	AL121761.2	FAM219B	HSPE1
MDH1	PELO	CST7	C15orf39	SPATS2L
UGP2	SNX18	HM13	SNUPN	BZW1
PELI1	FKSG52	RALY	SNX33	TRAK2
LGALSL	RP11-404L6.2	EIF2S2	TSPAN3	ABI2
NFU1	MAP1B	MAP1LC3A	TBC1D2B	ATIC
NAGK	ANKDD1B	PROCR	IREB2	RPL37A
MTHFD2	SERINC5	SPAG4	ADAMTS7	IGFBP5
GCFC2	LYSMD3	MANBAL	ISG20	TMBIM1
LRRTM1	NR2F1	TGM2	HAPLN3	RQCD1
SUCLG1	CTD-2215E18.1	AL031663.2	SEMA4B	TTLL4
C2orf68	C5orf30	B4GALT5	IQGAP1	ABCB6
TEX37	AC011366.3	CEBPB	FURIN	TMEM198
ZAP70	SNX2	ADNP	AC015660.1	IRS1
UNC50	CCNI2	ZNF217	CHSY1	ITM2C
C2orf29	CDKN2AIPNL	PMEPA1	SNRPA1	ARL4C
AC012360.2	BRD8	YTHDF1	LUC7L	SH3BP4
LIMS1	MATR3	CR381653.1	SOLH	AC112715.2
2016-09-10	PCDHGC4	BTG3	METRN	LRRFIP1
SOWAHC	DPYSL3	HMGN1	AC009041.2	AC062017.1
AC108463.3	CSNK1A1	CBS	ZNF598	BOK
ACTR3	SLC26A2	SIK1	SLC9A3R2	RP11-352D3.2
DDX18	RPS14	PTTG1IP	PKD1	ADRA1D
STEAP3	MYOZ3	COL18A1	RNPS1	C20orf72
TSN	RNF145	AP001468.1	PRSS22	AL121761.2
SFT2D3	HMMR	LSS	FLYWCH1	RIN2
AMMECR1L	MAT2B	POM121L7	CASP16	XRN2
RAB6C	NEURL1B	RIMBP3C	CORO7-PAM16	NXT1
CXCR4	DUSP1	SUSD2	CDIP1	PYGB
MMADHC	ERGIC1	FAM211B	ROGDI	CHMP4B
RPRM	STC2	C22orf31	NAGPA	MYL9
AC011308.1	FGFR4	LIMK2	C16orf72	SOGA1
PPIG	N4BP3	TIMP3	SOCS1	TGM2
AC007405.2	AGXT2L2	TXN2	LITAF	TOP1
ITGA6	SQSTM1	FOXRED2	NTAN1	GTSF1L
CDCA7	GFPT2	TST	CTD-2349B8.1	C20orf111
SP3	CNOT6	CDC42EP1	GDE1	TTPAL
HNRNPA3	PRPF4B	PDXP	POLR3E	SNX21
TTC30A	RPP40	CBX6	PPP4C	PLTP
NCKAP1	SSR1	MCHR1	ZNF768	SPATA2
AC018867.3	DSP	RBX1	ZNF688	UBE2V1
COL5A2	EDN1	TOB2	CTF1	CEBPB
WDR75	SOX4	RRP7A	FUS	ZNF217
SLC39A10	HDGFL1	NUP50	C16orf58	ATP5J
HSPE1	HIST1H2BB	FBLN1	ZNF267	SON
MARS2	HIST1H2BD	PIM3	ORC6	DONSON
SPATS2L	HMGN4	LRRN1	DNAJA2	ATP5O
CLK1	HIST1H2AH	SETMAR	RBL2	CLIC6
RAPH1	POM121L2	BHLHE40	SLC12A3	CBR1
KLF7	TRIM27	AC026202.1	HERPUD1	PSMG1
GMPPA	HLA-A	CRELD1	ZNF319	C2CD2
SERPINE2	IER3	BRK1	CDH11	PTTG1IP
GBX2	NEU1	SLC6A6	CMTM3	POFUT2
THAP4	SYNGAP1	TGFBR2	CDH16	COL18A1
NSFL1C	ITPR3	STT3B	RRAD	SLC19A1
RP11-352D3.2	NFYA	CMTM7	KIAA0895L	COL6A2
LRRN4	FOXP4	CMTM6	ACD	LSS
BMP2	USP49	EIF1B	NUTF2	LZTR1
MKKS	CRIP3	ZNF621	SLC12A4	CCDC117
JAG1	MAD2L1BP	CTNNB1	CYB5B	NF2
FOXA2	HSP90AB1	CCR1	FLJ00418	MGC20647
ID1	AL133262.1	CELSR3	BCAR1	SMTN
DNMT3B	C6orf141	DAG1	MAF	TIMP3
E2F1	GSTA4	FAM212A	CENPN	MYH9
RALY	ELOVL5	GLYCTK	COTL1	TXN2
ASIP	PHF3	WNT5A	KLHL36	CDC42EP1
C20orf24	TMEM30A	ARF4	USP10	TMEM184B
MANBAL	HTR1B	FLNB	CRISPLD2	DDX17
MAFB	HMGN3	ARL6IP5	EMC8	CBX6
MYBL2	MDN1	RYBP	FOXF1	RPL3
GTSF1L	MAP3K7	DHFRL1	FOXL1	RBX1
SERINC3	POU3F2	TFG	SLC7A5	RANGAP1
PABPC1L	LIN28B	CCDC80	ZNF469	TOB2
UBE2C	SMPD2	UMPS	PIEZO1	C22orf46
SNAI1	AMD1	PLXND1	SPG7	PLXNB2
KCNG1	CITED2	C3orf36	CPNE7	AC026202.1
SALL4	AKAP12	SLCO2A1	FAM57A	TATDN2
ZNF217	EZR	AMOTL2	TIMM22	SEC13
FAM210B	QKI	PFN2	HIC1	SLC6A6
TFAP2C	PRR18	TSC22D2	SRR	SGOL1
PMEPA1	THBS2	SIAH2	CYB5D2	TOP2B
VAPB	DLL1	AADAC	RPAIN	UBP1
SLC17A9	TTYH3	CCNL1	EIF5A	EIF1B
YTHDF1	RAC1	MYNN	RPL26	TMEM158
C21orf91	DAGLB	RPL22L1	SCO1	SMARCC1
APP	ZNF12	SOX2	HS3ST3A1	MAP4
ADAMTS1	SP8	EIF2B5	PMP22	QRICH1
SON	CDCA7L	MAGEF1	TRIM16	GNAI2
CBS	TOMM7	PPP1R2	TBC1D26	C3orf74
RRP1B	NFE2L3	TFRC	TRPV2	ALAS1
TRAPPC10	CBX3	MSX1	TNFRSF13B	GLYCTK
C21orf2	KBTBD2	CYTL1	SREBF1	WNT5A
PTTG1IP	MRPS24	WFS1	MFAP4	FLNB
XBP1	DBNL	TADA2B	USP22	ARL6IP5
C22orf42	ADCY1	HTRA3	WSB1	LRRC58
HMGXB4	NUPR1L	WDR1	AC015688.3	FSTL1
MYH9	AC006455.1	BOD1L1	AC061975.10	MYLK
CDC42EP1	SEMA3E	PGM2	TNFAIP1	ITGB5
CBX6	FZD1	PTTG2	SEBOX	ZXDC
APOBEC3D	GIGYF1	RASL11B	SDF2	PLXNA1
RBX1	EPHB4	PAICS	ERAL1	ABTB1
EP300	PMPCB	SRP72	RNF135	AMOTL2
PIM3	EFCAB10	IGFBP7	AC003101.1	MRAS
CHKB-CPT1B	CAV1	DCK	C17orf79	RBP1
LRRN1	PTPRZ1	G3BP2	CCL2	TM4SF1
BHLHE40	FEZF1	ANXA3	RPL23	SSR3
AC026202.1	LRRC4	TMEM150C	FBXO47	CCNL1
SETD5	IMPDH1	MRPS18C	STARD3	GOLIM4
TATDN2	UBE2H	MEPE	KRT36	MYNN
SLC6A6	AKR1B15	SPP1	KRT19	RPL22L1
ZFYVE20	PTN	PRSS12	EIF1	EIF2B5
SGOL1	TRIM24	SEC24D	ACLY	DVL3
TOP2B	ZYX	ANKRD50	CNP	AP2M1
STT3B	PDIA4	PGRMC2	HSPB9	MAGEF1
ZNF860	ZNF467	PHF17	PTRF	HES1
CMTM6	ZNF862	OTUD4	NAGLU	RNF168
UBP1	ATP6V0E2	FAM198B	VPS25	CTBP1
PDCD6IP	ZNF775	CBR4	NBR1	TACC3
SLC25A38	RHEB	CLCN3	ARL4D	WHSC1
CTNNB1	INSIG1	HPGD	NAGS	KIAA0232
SACM1L	DNAJB6	CLDN22	G6PC3	TADA2B
LRRC2	AC005481.5	ANKRD37	SLC25A39	GRPEL1
SCAP	BMP1	TRIML2	FZD2	BOD1L1
SLC26A6	ENTPD4	IRX4	FAM187A	MED28
WDR6	STC1	BASP1	CDK5RAP3	PTTG2
DAG1	NEFM	RAI14	NFE2L1	FAM114A1
SEMA3F	CLU	SPEF2	CALCOCO2	RASL11B
RASSF1	CCDC25	SLC1A3	ZNF652	SRD5A3
IQCF2	FZD3	NIPBL	FAM117A	TMEM165
GLYCTK	EXTL3	AC008964.1	COL1A1	SRP72
CACNA2D3	TMEM66	ISL1	TMEM92	G3BP2
WNT5A	NPBWR1	ITGA2	ANKRD40	SCARB2
FAM208A	PENK	FST	TOB1	2016-09-11
ARF4	TTPA	SETD9	NME1-NME2	CCNI
FLNB	RP11-664D7.4	PLK2	MMD	FGF5
PDHB	SLCO5A1	TBCA	TMEM100	NAP1L5
FEZF2	PRDM14	AC016559.1	MRPS23	NFKB1
PSMD6	REXO1L10P	SERINC5	VEZF1	PLA2G12A
OR5H15	AC117834.1	HAPLN1	SUPT4H1	PDE5A
OR5K4	ESRP1	MBLAC2	PRR11	MAD2L1
ST3GAL6	TP53INP1	LYSMD3	YPEL2	ANXA5
DCBLD2	SDC2	ARRDC3	CLTC	FGF2
RP11-454H13.5	FBXO43	NR2F1	PTRH2	SPRY1
CCDC54	PABPC1	NUDT12	RP11-15E18.4	PGRMC2
RETNLB	ZNF706	AC011366.3	TBX2	PHF17
CD200	C8orf76	STARD4	MRC2	OTUD4
UMPS	ZFP41	AQPEP	DDX42	CBR4
ITGB5	ZNF696	SEMA6A	POLG2	HMGB2
CNBP	PLEC	TNFAIP8	C17orf58	DCTD
SOX14	CYHR1	SNX2	SOX9	FAT1
RNF7	MFSD3	ALDH7A1	CDC42EP4	TRIML2
CHST2	ARID3C	LMNB1	SLC16A5	FRG1
ZIC4	RP11-195F19.5	HSPA4	SUMO2	CCDC127
PFN2	FAM214B	TGFBI	WBP2	LPCAT1
SELT	CREB3	HNRNPA0	TRIM65	DAP
SIAH2	GLIPR2	CXXC5	SRSF2	TRIO
RAP2B	SLC25A51	PDGFRB	2016-09-09	ZNF622
C3orf79	CBWD3	TCOF1	SOCS3	BASP1
GMPS	MAMDC2	MYOZ3	AC061992.1	RAI14
CCNL1	ZFAND5	SAP30L	TIMP2	IL7R
C3orf80	PSAT1	HAND1	LGALS3BP	NIPBL
ARL14	ALG2	CLINT1	CANT1	AC091435.2
MYNN	MURC	MAT2B	TBC1D16	PTGER4
SEC62	PTBP3	NPM1	SGSH	SEPP1
RPL22L1	COL27A1	STC2	C17orf70	NIM1
AC007919.2	TRIM32	CPEB4	PCYT2	ITGA2
ACTL6A	RAB14	MSX2	CD7	FST
NDUFB5	CDK9	CLTB	SECTM1	SNX18
SOX2	NAIF1	CLK4	WDR45L	IL6ST
EIF2B5	GOLGA2	ZNF354C	MYL12A	SREK1
MAGEF1	SH3GLB2	LTC4S	MYL12B	MAP1B
ST6GAL1	NCS1	GFPT2	TGIF1	F2R
PYDC2	PRRC2B	TRIM41	NDUFV2	ARRDC3
HES1	BARHL1	NQO2	TWSG1	GPR150
FAM43A	RPL7A	PXDC1	RALBP1	RGMB
RNF168	BRD3	FAM50B	VAPA	CHD1
PAK2	PPP1R26	C6ORF50	CHMP1B	NUDT12
ADRA2C	UBAC1	ECI2	NPC1	PPIC
CYTL1	NRARP	CAGE1	SS18	LMNB1
GRPEL1	GPM6B	DSP	RNF138	PDLIM4
TRMT44	NR0B1	AL583828.1	ACAA2	SKP1
WDR1	UXT	CD83	RAB27B	CDKN2AIPNL
BOD1L1	PIM2	MYLIP	CCDC68	H2AFY
DHX15	NUDT11	FAM8A1	PMAIP1	TGFBI
PTTG2	BEX1	SOX4	DSEL	ETF1
UGDH	TCEAL8	HIST1H3F	TMX3	HSPA9
UBE2K	BEX2	POM121L2	CNDP2	MATR3
RASL11B	MORF4L2	TRIM27	HSBP1L1	CXXC5
CHIC2	IRS4	C6orf100	ADNP2	EIF4EBP3
KDR	RAP2C	HLA-E	CDC34	ARAP3
TMEM165	GPC4	IER3	BSG	SPRY4
SRP72	CCDC160	TNF	MIDN	CSNK1A1
IGFBP7	GPR50	GGNBP1	ADAMTSL5	PDGFRB
SOWAHB	TAZ	LEMD2	FAM108A1	MYOZ3
2016-09-11	FAM50A	MTCH1	SCAMP4	TNIP1
PAQR3		PIM1	MKNK2	SPARC
HNRNPD		NFYA	IZUMO4	G3BP1
ENOPH1		PTK7	AP3D1	SAP30L
SMARCAD1		SLC29A1	OAZ1	ADAM19
AP001816.1		AL133262.1	GADD45B	RNF145
SLC39A8		TRAM2	AES	PTTG1
ELOVL6		PNRC1	GNA11	HMMR
PITX2		UBE2J1	NFIC	MAT2B
SPRY1		GJA10	PIAS4	NPM1
PGRMC2		CD164	TICAM1	RPL26L1
PHF17		MARCKS	PLIN3	STC2
PCDH10		ASF1A	PTPRS	FGFR4
PABPC4L		GJA1	C19orf70	MGAT1
PCDH18		TMEM244	LONP1	TRIM41
CCRN4L		BCLAF1	C19orf45	TUBB2B
ZNF330		HEBP2	ANGPTL4	ECI2
ABCE1		CITED2	RAB11B	DSP
OTUD4		RAB32	S1PR2	CD83
C4orf51		FBXO5	ICAM1	ID4
DKFZP434I0714		AL591025.1	LDLR	HDGFL1
DCTD		QKI	KANK2	GMNN
SLC25A4		PDCD2	TNPO2	HIST1H2BB
TRIML2		PDGFA	MRI1	HIST1H4H
FRG1		EIF3B	CD97	HIST1H2AK
MTRR		GNA12	BRD4	TRIM27
CMBL		ACTB	TPM4	FLOT1
2016-03-06		C1GALT1	RAB8A	IER3
ZNF622		ARL4A	EPS15L1	DDR1
BASP1		TSPAN13	CHERP	ABHD16A
NIPBL		IL6	PGLS	TAP1
RPL37		TOMM7	GDF15	CUTA
ANXA2R		MALSU1	LRRC25	LEMD2
HMGCS1		NFE2L3	ISYNA1	SRPK1
CCL28		KBTBD2	ARMC6	SRSF3
PAIP1		IGFBP3	ZNF90	TMEM217
MRPS30		POM121L12	UQCRFS1	VEGFA
ISL1		SEC61G	C19orf12	HSP90AB1
PELO		NUPR1L	LRP3	TRAM2
RP11-45H22.3		AC006455.1	LSM14A	PHF3
CDC20B		VKORC1L1	AC002398.9	SLC17A5
IL6ST		SBDS	CAPNS1	NT5E
AC008391.2		CLDN4	PPP1R14A	MARCKS
GPBP1		SRI	ACTN4	ASF1A
PLK2		CYP51A1	DYRK1B	RNF146
HTR1A		CYP3A7	PLD3	TMEM244
FAM159B		MCM7	SERTAD1	EPB41L2
MAP1B		EPHB4	C19orf54	CTGF
PTCD2		SERPINE1	RAB4B	TCF21
TNPO1		LAMB1	HNRNPUL1	BCLAF1
CRHBP		AC073346.2	CIC	ABRACL
TBCA		GPR37	SNRPD2	CITED2
ATG10		ARF5	FBXO46	FBXO30
COX7C		LRRC4	DMPK	AL355312.1
ARRDC3		PRRT4	AP2S1	AKAP12
NR2F1		METTL2B	ARHGAP35	SNX9
ELL2		LRGUK	EHD2	WTAP
PCSK1		CREB3L2	GLTSCR2	QKI
C5orf30		TRIM24	CA11	THBS2
NUDT12		C7orf33	PPP1R15A	GET4
DCP2		RHEB	BAX	MAFK
AQPEP		XRCC2	AKT1S1	PSMG3
SEMA6A		INSIG1	IL4I1	EIF3B
DTWD2		AGPAT5	POLD1	GNA12
HSD17B4		SGK223	ETFB	TOMM7
LMNB1		PPP1R3B	ZNF320	FAM126A
C5orf15		SLC7A2	LENG1	MALSU1
PHF15		ASAH1	LENG9	CBX3
KDM3B		NAT2	IL11	KBTBD2
MATR3		TNFRSF10D	ISOC2	INHBA
PFDN1		SLC25A37	ZNF784	MRPS24
PCDHB2		DPYSL2	CCDC106	PGAM2
TAF7		SCARA3	ZNF787	H2AFV
ARAP3		TMEM66	ACP1	BCL7B
SPRY4		GS1-211B7.1	PXDN	WBSCR28
HMHB1		FUT10	RNASEH1	POM121C
SCGB3A2		ZNF703	ITGB1BP1	FZD1
CSNK1A1		C8orf4	YWHAQ	PEG10
RPS14		RB1CC1	PDIA6	MCM7
MYOZ3		RPS20	TRIB2	SERPINE1
SLC36A1		TRIM55	RAD51AP2	CAV1
SPARC		CRH	RDH14	AKR1B1
SAP30L		RPL7	LAPTM4A	CHRM2
HAND1		PKIA	RHOB	ZYX
ADAM19		HEY1	AC011239.1	INSIG1
CLINT1		TMEM55A	AC013449.1	FBXO25
CCNG1		ESRP1	HADHA	CTSB
RPL26L1		TP53INP1	CIB4	ASAH1
ATP6V0E1		PLEKHF2	CENPA	TNFRSF10D
STC2		GDF6	OST4	R3HCC1
BOD1		ZNF706	MPV17	LOXL2
MSX2		EMC2	SNX17	SLC25A37
HIGD2A		ENY2	NRBP1	DPYSL2
TSPAN17		FAM84B	FOSL2	CLU
FGFR4		NDRG1	PPP1CB	EXTL3
N4BP3		CHRAC1	LBH	RBPMS
AGXT2L2		THEM6	EHD3	ZNF703
GFPT2		GLI4	AC007401.2	ADAM9
MGAT1		EXOSC4	CDC42EP3	PLAT
SERPINB1		AK3	CYP1B1	C8orf40
NQO2		PLIN2	ZFP36L2	CEBPD
ECI2		IFNB1	PPM1B	SNAI2
LY86		IFNE	EPAS1	IMPAD1
DSP		IFNK	MCFD2	SDCBP
TFAP2A		KIAA1161	CALM2	GEM
CD83		GALT	EPCAM	PABPC1
GMPR		RP11-195F19.5	FBXO11	YWHAZ
ID4		MSMP	SPTBN1	TNFRSF11B
SOX4		TMEM2	RTN4	TRIB1
ACOT13		ZFAND5	RPS27A	MYC
HIST1H2BD		ANXA1	CCDC88A	DENND3
BTN2A2		NMRK1	EFEMP1	ZNF696
HMGN4		RFK	B3GNT2	ZNF623
ZNF391		PSAT1	LGALSL	PLEC
FLOT1		DAPK1	SLC1A4	EXOSC4
IER3		NXNL2	RAB1A	MFSD3
C6orf15		S1PR3	ACTR2	CD274
POU5F1		GADD45G	ETAA1	TOPORS
LTB		CTSL2	ANTXR1	DCTN3
PHF1		TRIM14	GFPT1	FAM214B
LEMD2		CORO2A	VAX2	CCDC107
SAYSD1		RAD23B	MAT2A	CREB3
KCNK5		TXN	ST3GAL5	SLC25A51
NFYA		ATP6V1G1	TMEM127	ALDH1B1
USP49		TNC	CNNM3	SMC5
RRP36		NR6A1	RPL31	ZFAND5
GTPBP2		OLFML2A	IL1R1	CEP78
HSP90AB1		HSPA5	C2orf49	HNRNPK
AL133262.1		FAM129B	GCC2	CTSL1
C6orf141		ENG	LIMS1	NINJ1
EFHC1		SH3GLB2	2016-09-10	TGFBR1
GSTA4		PRRC2B	AC108463.3	RNF20
ELOVL5		TMEM141	NT5DC4	RAD23B
FKBP1C		TMSB4X	SLC35F5	LPAR1
OGFRL1		SMS	AMMECR1L	PTGR1
HTR1B		MAGEB16	PTPN18	UGCG
TPBG		DDX3X	ANKRD30BL	ATP6V1G1
PGM3		UXT	UBXN4	PSMD5
MDN1		MAGED1	ZEB2	PSMB7
MAP3K7		YIPF6	MMADHC	NR6A1
LIN28B		PJA1	RND3	FAM129B
AMD1		CXorf65	2016-03-07	CDK9
MARCKS		IRS4	DPP4	FPGS
HDAC2		AMOT	PPIG	NAIF1
TSPYL4		RP1-241P17.4	HNRNPA3	URM1
TSPYL1		RAP2C	TTC30A	PPP2R4
ASF1A		FAM127A	ZC3H15	NTMT1
GJA1		CXorf40B	ITGAV	C9orf78
CENPW			TFPI	FUBP3
RNF146			COL3A1	PRRC2B
ECHDC1			COL5A2	MRPS2
CTGF			WDR75	DNLZ
BCLAF1			ASNSD1	SAT1
IL20RA			STAT1	DDX3X
PERP			NABP1	USP11
HEBP2			SDPR	ZXDB
REPS1			STK17B	YIPF6
CITED2			HSPE1	PLS3
RP3-468K18.5			SPATS2L	RP1-241P17.4
AKAP12			BZW1	RAP2C
ZBTB2			NOP58	MMGT1
FBXO5			BMPR2	CXorf40B
DYNLT1			NBEAL1	G6PD
AL009178.1			ABI2
PDCD2			RAPH1
PDGFA			NRP2
GET4			ADAM23
GNA12			FN1
C1GALT1			XRCC5
MIOS			ARPC2
TMEM106B			TMBIM1
SP8			ABCB6
CDCA7L			TMEM198
TOMM7			SERPINE2
CBX3			IRS1
PRR15			ARMC9
KBTBD2			COPS7B
RP11-89N17.1			ARL4C
RALA			SH3BP4
PSMA2			GBX2
ZMIZ2			COPS8
POM121L12			AC112715.2
NUPR1L			MLPH
AC006455.1			AC017028.1
POM121			AC062017.1
LIMK1			BOK
CCL26			ATG4B
SEMA3E			PSMF1
FZD1			RP11-352D3.2
MTERF			BMP2
CYP51A1			TMX4
PEG10			JAG1
ASNS			DSTN
COPS6			RRBP1
AP4M1			C20orf72
C7orf43			NAA20
SERPINE1			XRN2
RABL5			CD93
PUS7			NXT1
EFCAB10			CST4
IFRD1			CST1
TMEM229A			PYGB
GPR37			ID1
ARF5			FOXS1
HILPDA			NECAB3
PODXL			E2F1
CALD1			EIF2S2
CREB3L2			AHCY
TRIM24			DYNLRB1
ZC3HAV1			CEP250
CLEC2L			NFS1
MKRN1			SCAND1
EPHA1			C20orf24
PDIA4			SOGA1
ATP6V0E2			MANBAL
RHEB			TGM2
DNAJB6			TOP1
C8orf42			GTSF1L
AGPAT5			C20orf111
CLDN23			TTPAL
ATP6V1B2			Z97053.1
POLR3D			SYS1
SLC39A14			SLC35C2
ENTPD4			AL031666.2
SLC25A37			B4GALT5
STC1			RNF114
CLU			SNAI1
EXTL3			UBE2V1
TMEM66			TMEM189
RBPMS			CEBPB
AC012215.1			ZNF217
C8orf40			TFAP2C
THAP1			GNAS
UBE2V2			TH1L
ADHFE1			OGFR
SLCO5A1			DIDO1
PRDM14			STMN3
RPL7			MRPL39
CRISPLD1			ATP5J
FABP5			ADAMTS1
CALB1			N6AMT1
ESRP1			SON
PTDSS1			ATP5O
TSPYL5			KCNE2
COX6C			ETS2
RNF19A			PSMG1
PABPC1			PKNOX1
ZNF706			SIK1
AZIN1			RRP1B
HAS2			PDXK
TRMT12			LRRC3
TRIB1			PTTG1IP
FAM84B			POFUT2
PLEC			COL18A1
EXOSC4			COL6A2
CYHR1			AP001468.1
C8orf82			LSS
AK3			YBEY
RANBP6			DGCR8
CER1			LZTR1
SNAPC3			DERL3
TUSC1			MIF
PLAA			SUSD2
NDUFB6			GGT5
UBE2R2			TPST2
KIAA1161			CRYBA4
RPP25L			PITPNB
CCDC107			XBP1
MSMP			MGC20647
CLTA			GATSL3
SLC25A51			FBXO7
AL591379.1			TIMP3
PTAR1			RASD2
C9orf40			MYH9
RFK			TXN2
DAPK1			FOXRED2
S1PR3			C1QTNF6
C9orf129			RAC2
TGFBR1			CDC42EP1
RAD23B			TMEM184B
TXN			CSNK1E
UGCG			CBX6
PTBP3			RPL3
ATP6V1G1			DNAJB7
NDUFA8			RBX1
OLFML2A			EP300
HSPA5			RANGAP1
GOLGA2			TOB2
LRRC8A			C22orf46
SH3GLB2			SREBF2
BRD3			CYB5R3
AL390778.1			NUP50
NOTCH1			KIAA0930
TMEM141			PLXNB2
MAGEB17			BHLHE40
TMEM47			ARL8B
MID1IP1			AC026202.1
DDX3X			IL17RC
UXT			EMC3
PIM2			SEC13
NUDT10			SLC6A6
YIPF6			SGOL1
PJA1			AZI2
SLC7A3			TGFBR2
FOXO4			ZNF860
OGT			EIF1B
ZNF711			CTNNB1
NAP1L3			NKTR
NGFRAP1			TMEM42
IRS4			CDCP1
PLS3			NBEAL2
PGRMC1			DHX30
MST4			MAP4
RAP2C			WDR6
MOSPD1			GPX1
FAM127B			DAG1
ZIC3			APEH
LDOC1			FAM212A
CXorf40B			MANF
F8A1			ALAS1
			GLYCTK
			TKT
			WNT5A
			FLNB
			PSMD6
			ARL6IP5
			VGLL3
			MTRNR2L2
			NFKBIZ
			CCDC80
			LRRC58
			FSTL1
			MYLK
			UMPS
			ITGB5
			HEG1
			ZXDC
			PLXNA1
			SEC61A1
			RAB7A
			ACAD9
			COPG1
			AMOTL2
			CHST2
			HPS3
			TM4SF1
			PFN2
			TSC22D2
			EIF2A
			GPR171
			SUCNR1
			SSR3
			CCNL1
			C3orf80
			TRIM59
			MYNN
			SEC62
			TNFSF10
			ZMAT3
			GNB4
			EIF2B5
			DVL3
			AP2M1
			PYDC2
			HES1
			LSG1
			FAM43A
			RNF168
			PAK2
			CTBP1
			TACC3
			MFSD10
			NOP14
			ADRA2C
			NSG1
			CYTL1
			HTRA3
			WDR1
			BOD1L1
			FAM200B
			BST1
			MED28
			PTTG2
			FAM114A1
			KLHL5
			PDS5A
			OCIAD2
			USP46
			RASL11B
			KDR
			TMEM165
			NOA1
			IGFBP7
			YTHDC1
			IL8
			CXCL1
			CXCL2
			AC093677.1
			G3BP2
			2016-09-11
			CCNI
			HNRNPD
			SEC31A
			AGPAT9
			PKD2
			PYURF
			NAP1L5
			PDHA2
			CASP6
			ELOVL6
			PITX2
			MAD2L1
			ANXA5
			FGF2
			SPRY1
			PGRMC2
			PHF17
			SLC7A11
			ZNF330
			OTUD4
			EDNRA
			SFRP2
			CBR4
			DCTD
			CLDN24
			KIAA1430
			PDLIM3
			FAT1
			FRG1
			CCDC127
			C5orf55
			CLPTM1L
			LPCAT1
			TAS2R1
			FAM173B
			2016-03-06
			ANKRD33B
			DAP
			FAM105A
			ZNF622
			BASP1
			C5orf22
			TARS
			RAI14
			BRIX1
			IL7R
			NIPBL
			LIFR
			AC091435.2
			AC091435.1
			PRKAA1
			CCDC152
			NIM1
			HMGCS1
			ITGA1
			PELO
			ITGA2
			SNX18
			CDC20B
			IL6ST
			PLK2
			FKSG52
			DIMT1
			MAP1B
			PTCD2
			ZNF366
			TNPO1
			FOXD1
			F2R
			F2RL1
			ARRDC3
			NR2F1
			GLRX
			ERAP1
			RGMB
			FAM174A
			C5orf30
			TSLP
			STARD4
			TSSK1B
			TMED7-TICAM2
			LOX
			ALDH7A1
			LMNB1
			SLC22A5
			IRF1
			CCNI2
			HSPA4
			SKP1
			CDKN2AIPNL
			PHF15
			PITX1
			H2AFY
			TGFBI
			HNRNPA0
			ETF1
			MATR3
			CXXC5
			PFDN1
			PCDHGC5
			SPRY4
			DPYSL3
			ABLIM3
			CSNK1A1
			PDGFRB
			NDST1
			SYNPO
			MYOZ3
			DCTN4
			AC010441.1
			SPARC
			G3BP1
			ATOX1
			SAP30L
			LARP1
			RNF145
			MAT2B
			PANK3
			DUSP1
			ERGIC1
			RPL26L1
			STC2
			FGFR4
			HNRNPAB
			GFPT2
			MGAT1
			SERPINB1
			SERPINB6
			NQO2
			FAM50B
			PRPF4B
			ECI2
			LY86
			DSP
			TXNDC5
			TFAP2A
			ERVFRD-1
			NOL7
			CD83
			FAM8A1
			HDGFL1
			GMNN
			HFE
			HIST1H1E
			HIST1H2BH
			HMGN4
			GPX5
			HLA-A
			FLOT1
			IER3
			C6orf47
			VARS
			SBP1
			LEMD2
			FKBP5
			SRPK1
			MAPK13
			SRSF3
			KCNK16
			NFYA
			USP49
			MRPS10
			PTK7
			VEGFA
			C6orf223
			HSP90AB1
			C6orf141
			EFHC1
			TRAM2
			TMEM14A
			GSTA4
			BAG2
			RAB23
			OGFRL1
			SLC17A5
			CD109
			HTR1B
			TPBG
			NT5E
			PNRC1
			UBE2J1
			MDN1
			NDUFAF4
			AMD1
			MARCKS
			TSPYL1
			DCBLD1
			ASF1A
			FABP7
			SMPDL3A
			HINT3
			RNF146
			CTGF
			SLC18B1
			TCF21
			BCLAF1
			ABRACL
			CITED2
			RP3-468K18.5
			FBXO30
			RAB32
			AL355312.1
			AKAP12
			ZBTB2
			FBXO5
			DYNLT1
			EZR
			QKI
			MPC1
			PDGFA
			MAFK
			PSMG3
			EIF3B
			AMZ1
			GNA12
			AP5Z1
			FSCN1
			RAC1
			FLJ20306
			ARL4A
			ETV1
			AHR
			CDCA7L
			IL6
			TOMM7
			CBX3
			KBTBD2
			RP11-89N17.1
			INHBA
			PSMA2
			MRPS24
			DBNL
			PGAM2
			AEBP1
			ZMIZ2
			H2AFV
			IGFBP3
			TNS3
			NUPR1L
			TMEM248
			BCL7B
			WBSCR27
			LIMK1
			CLIP2
			GNAI1
			HGF
			CYP51A1
			SAMD9
			SAMD9L
			TFPI2
			PEG10
			BRI3
			ZNF394
			COPS6
			MCM7
			MBLAC1
			GIGYF1
			SERPINE1
			SYPL1
			NAMPT
			CCDC71L
			BCAP29
			AC073346.2
			TES
			CAV1
			AASS
			GPR37
			IMPDH1
			UBE2H
			CALD1
			C7orf73
			AC015987.2
			CREB3L2
			HIPK2
			CASP2
			ZYX
			KRBA1
			INSIG1
			DNAJB6
			FBXO25
			ANGPT2
			CLDN23
			CTSB
			SLC7A2
			ATP6V1B2
			BMP1
			SLC39A14
			RHOBTB2
			TNFRSF10D
			LOXL2
			ENTPD4
			SLC25A37
			STC1
			DPYSL2
			CLU
			EXTL3
			DUSP4
			DCTN6
			RBPMS
			ZNF703
			BRF2
			BAG4
			PPAPDC1B
			TACC1
			ADAM9
			C8orf4
			AP3M2
			PLAT
			CEBPD
			SNAI2
			MRPL15
			IMPAD1
			RAB2A
			ASPH
			SULF1
			TRPA1
			RPL7
			FABP5
			OSGIN2
			GEM
			TP53INP1
			COX6C
			PABPC1
			YWHAZ
			FZD6
			UTP23
			EXT1
			COLEC10
			HAS2
			FAM91A1
			TRMT12
			TRIB1
			FAM84B
			POU5F1B
			MYC
			WISP1
			CHRAC1
			GPR20
			ZFP41
			ZNF696
			ZNF623
			PUF60
			PLEC
			EXOSC4
			CYC1
			CYHR1
			PPAPDC2
			AK3
			TYRP1
			HAUS6
			CDKN2A
			CDKN2B
			TUSC1
			TOPORS
			DNAJA1
			BAG1
			UBE2R2
			GALT
			FAM214B
			CCDC107
			SLC25A51
			MAMDC2
			KLF9
			ZFAND5
			ANXA1
			RFK
			UBQLN1
			RMI1
			GOLM1
			CTSL1
			SPIN1
			C9orf47
			BICD2
			NINJ1
			AAED1
			TGFBR1
			RAD23B
			FAM206A
			TMEM245
			AKAP2
			UGCG
			ATP6V1G1
			PAPPA
			PAPPA-AS1
			TLR4
			RAB14
			AL161784.1
			STOM
			PDCL
			NEK6
			PSMB7
			NR6A1
			ANGPTL2
			FAM129B
			CDK9
			FPGS
			ENG
			ST6GALNAC4
			FAM102A
			PTGES2
			URM1
			PKN3
			IER5L
			C9orf78
			PRRC2B
			SETX
			SURF4
			SLC2A6
			BRD3
			COL5A1
			MRPS2
			DNLZ
			NOTCH1
			TMEM141
			DPP7
			TUBB4B
			MSL3
			FAM9C
			TCEANC
			RAB9A
			AP1S2
			SMS
			SAT1
			CXorf58
			EIF2S3
			TMEM47
			MID1IP1
			DDX3X
			USP11
			UXT
			RBM3
			TFE3
			MAGED2
			USP51
			ZXDB
			MSN
			PJA1
			ZMYM3
			ZCCHC13
			TCEAL1
			MORF4L2
			PRPS1
			TSC22D3
			NXT2
			PLS3
			IL13RA1
			UBE2A
			ELF4
			RAP2C
			MMGT1
			FHL1
			CXorf40B
			VMA21
			TAZ
			FAM50A
			G6PD

## Sheet: Table S9
Table S9 Enriched TF gene list, related to Figure5
						GO Analysis
ME	NPC	TBL	MSC	IMR90		GO term	ME	NPC	TBL	MSC	IMR90
ALX3	ALX3	AHR	ALX1	ALX3		regulation of transcription, DNA-dependent	1.75063e-74	3.18499e-104	1.48886e-120	3.36791e-57	1.71807e-28
ARID3A	ARID3A	ALX3	ALX3	ARID3A		regulation of transcription	5.29774e-74	8.46006e-106	1.02599e-121	1.39837e-51	5.45963e-23
ATF4	ATF2	ALX4	ARID3A	CEBPG		regulation of RNA metabolic process	1.5331e-73	7.26689e-103	5.7401e-119	1.63332e-56	3.59906e-28
ATF5	ATF4	ARID3A	BCL6	DBP		transcription	1.53185e-57	6.22221e-89	1.16876e-92	1.01994e-30	1.11804e-11
BHLHE40	ATF5	ATF3	CDX2	DDIT3		positive regulation of gene expression	7.61876e-38	5.15059e-50	2.36517e-53	8.04001e-20	8.10715e-09
CDC5L	BARHL1	ATF4	CEBPB	DLX4		positive regulation of transcription	3.83366e-37	1.41004e-49	4.85906e-53	5.22253e-19	7.16605e-08
CEBPB	BARX1	ATF5	CEBPG	DMBX1		regulation of transcription from RNA polymerase II promoter	5.9856e-37	6.73212e-60	7.51059e-66	1.60546e-20	9.18563e-07
CEBPD	BCL6	BARHL2	CHURC1	EMX2		positive regulation of nucleobase, nucleoside, nucleotide and nucleic acid metabolic process	2.23415e-36	5.66209e-48	4.30476e-51	5.33338e-19	1.80021e-08
CEBPG	BPTF	BCL6	DDIT3	FOSL1		positive regulation of nitrogen compound metabolic process	9.86199e-36	4.45619e-47	4.22033e-50	1.22465e-18	2.55639e-08
CHURC1	CDC5L	BHLHE40	DLX3	FOXL1		positive regulation of macromolecule biosynthetic process	2.03303e-35	1.21691e-46	8.19782e-51	1.83593e-18	3.03273e-08
DBP	CEBPB	BPTF	DLX4	FOXO4		positive regulation of cellular biosynthetic process	1.77559e-34	2.46245e-45	2.40672e-49	6.17232e-18	5.05984e-08
DDIT3	CEBPD	CDX2	EMX2	GBX2		positive regulation of biosynthetic process	3.49084e-34	6.2878e-45	6.89857e-49	9.00827e-18	5.93575e-08
DLX4	CEBPG	CEBPB	EN1	HMGA1		positive regulation of transcription, DNA-dependent	1.53798e-32	8.25637e-44	5.31182e-48	3.30528e-16	1
E2F3	CHURC1	CEBPG	FOSL1	HMGA2		positive regulation of RNA metabolic process	2.15618e-32	1.33029e-43	9.09928e-48	3.96093e-16	1
E2F6	CREB1	CHURC1	FOXA1	HOXB5		positive regulation of macromolecule metabolic process	4.04864e-31	3.189e-40	1.88427e-43	2.04965e-16	6.45197e-08
E4F1	DBP	DBP	FOXD1	HOXB6		positive regulation of transcription from RNA polymerase II promoter	3.20529e-30	1.05644e-40	8.52766e-46	5.2753e-15	1
EGR1	DDIT3	DDIT3	FOXD3	HOXC8		transcription, DNA-dependent	3.41191e-17	1.28751e-19	6.2206e-23	3.21608e-12	1
ELF5	DLX4	DLX1	FOXL1	IRF9		RNA biosynthetic process	4.60749e-17	1.87765e-19	9.72912e-23	3.95579e-12	1
ELK1	DLX5	DLX2	FOXM1	IRX2		transcription from RNA polymerase II promoter	6.70342e-17	1.13125e-16	1.64328e-21	1.06102e-13	1
ELK4	DMRT2	DLX3	FOXO4	IRX5		embryonic organ development	1.66541e-14	7.25272e-13	5.06147e-23	3.98068e-13	2.81018e-10
EMX2	E2F1	DLX4	GATA1	MEIS3		pattern specification process	2.00982e-12	2.15721e-16	7.64625e-20	4.1047e-19	2.41333e-07
EP300	E4F1	DLX5	GBX2	MEOX1		embryonic morphogenesis	2.09243e-12	2.28656e-10	3.21225e-22	6.88112e-12	6.97564e-07
ESRRA	EGR1	DMRT2	HBP1	NFYA		regionalization	2.23128e-12	5.30029e-15	3.37269e-20	3.15354e-16	8.46171e-06
ETS2	EGR3	E2F1	HMGA1	OTX1		embryonic development ending in birth or egg hatching	9.20957e-12	1.50621e-10	5.04717e-20	1.5273e-13	1
ETV4	EGR4	E2F3	HMGA2	PARP1		negative regulation of transcription from RNA polymerase II promoter	2.05493e-11	2.31481e-15	8.25612e-18	1.10763e-11	1
EVX1	ELF5	E4F1	HOXA10	PITX1		negative regulation of transcription, DNA-dependent	2.79171e-11	2.96991e-18	3.611e-19	6.6812e-10	1
FOSL1	ELK1	EGR1	HOXA13	POU3F1		negative regulation of gene expression	3.21397e-11	9.77202e-17	3.54413e-17	7.22252e-08	1
FOXA1	ELK4	EGR3	HOXA2	POU3F3		negative regulation of RNA metabolic process	3.72619e-11	4.73759e-18	6.02392e-19	8.4146e-10	1
FOXD3	EMX2	EGR4	HOXB5	POU5F1		negative regulation of transcription	4.03113e-11	5.04794e-17	1.35458e-17	2.10129e-08	1
FOXI1	EP300	ELF3	HOXB6	PRRX1		chordate embryonic development	7.25083e-11	1.27444e-10	3.81394e-20	1.30809e-13	1
FOXM1	ESRRA	ELF5	HOXB9	SIX1		negative regulation of nucleobase, nucleoside, nucleotide and nucleic acid metabolic process	3.03709e-10	1.36965e-15	5.11006e-16	8.87367e-08	1
FOXO4	ETS2	ELK1	HOXC4	SIX4		negative regulation of nitrogen compound metabolic process	3.89181e-10	1.90574e-15	7.16673e-16	1.05924e-07	1
GBX2	ETV4	ELK4	HOXC8	SOX2		negative regulation of macromolecule biosynthetic process	1.00938e-09	8.56326e-15	5.79458e-16	2.09241e-07	1
GFI1	FOXA1	EMX2	HOXC9	SOX4		negative regulation of macromolecule metabolic process	1.34536e-09	1.74749e-13	3.30974e-14	8.20282e-06	1
GLI1	FOXD1	EN1	IRF1	TBP		negative regulation of cellular biosynthetic process	1.59034e-09	1.73703e-14	1.25095e-15	2.89574e-07	1
GTF2A1	FOXD3	EP300	IRF9			negative regulation of biosynthetic process	2.32272e-09	3.13669e-14	2.3143e-15	3.79645e-07	1
GZF1	FOXJ1	ESRRA	IRX2			embryonic organ morphogenesis	6.21186e-09	3.12389e-08	5.22597e-16	1.34846e-10	1.03403e-09
HES1	FOXL1	ETS1	IRX5			anterior/posterior pattern formation	1.06719e-08	4.68709e-11	2.16619e-14	5.42079e-13	1.16901e-06
HMGA1	FOXM1	ETV4	IRX6			cell fate commitment	1.19158e-07	4.22523e-11	5.35571e-18	8.64243e-07	1
HMGA2	FOXO4	FOSL1	ISL1			sensory organ development	2.02362e-07	9.22139e-11	2.25512e-12	4.21331e-08	1
HNF1A	FOXP3	FOXA1	MEIS3			regulation of cell proliferation	5.37134e-07	2.85578e-09	1.46937e-12	1	1
HOXA6	GABPA	FOXC1	MSX1			neuron differentiation	1.36866e-06	1.94933e-08	9.80496e-11	8.73752e-08	1
HOXA7	GBX2	FOXD3	NANOG			forebrain development	2.70103e-06	1.34483e-11	1.00544e-13	1	1
HOXA9	GLI1	FOXJ2	NFE2L1			response to mechanical stimulus	4.48806e-06	1	1	1	1
HOXC9	GTF2A1	FOXM1	NFIL3			skeletal system development	6.59556e-06	1.08552e-07	5.49227e-13	1.22818e-11	1
HSF1	GZF1	FOXO4	NFYA			regulation of specific transcription from RNA polymerase II promoter	8.16217e-06	9.60777e-08	3.25761e-09	1	1
IRF3	HBP1	FOXP3	NKX2-1			ear development	8.75575e-06	1	4.10161e-06	1	3.63758e-06
IRF7	HES1	GATA2	NKX2-2			response to organic substance	9.87587e-06	1	1	1	1
IRF9	HIC1	GATA3	NKX2-5			gland development	9.88013e-06	3.39694e-07	1.8834e-12	1.58567e-10	1
IRX2	HIF1A	GBX2	NKX3-1			regulation of gene-specific transcription	1	3.00112e-10	1.98405e-11	1	1
IRX5	HINFP	GCM1	NKX6-2			negative regulation of cell differentiation	1	2.58392e-09	7.20685e-13	2.56774e-06	1
ISL1	HMGA1	GLI1	NR6A1			positive regulation of gene-specific transcription	1	3.37067e-09	1.30979e-09	1	1
JUN	HMGA2	GTF2A1	PARP1			regulation of nervous system development	1	4.0343e-09	6.36857e-11	9.66592e-07	1
JUNB	HOXB6	GZF1	PAX1			diencephalon development	1	6.18575e-09	2.04753e-08	1	1
MAZ	HOXB9	HBP1	PITX1			camera-type eye development	1	3.0775e-08	1.4713e-07	1	1
MEIS3	HOXC10	HES1	PITX2			positive regulation of cell differentiation	1	4.36263e-08	1.52627e-10	1	1
MSX2	HOXC12	HIC1	PKNOX1			regulation of neurogenesis	1	4.4696e-08	5.12912e-10	2.83442e-07	1
MTERF	HOXC8	HIF1A	POU3F1			endocrine system development	1	7.1808e-08	9.55529e-15	3.48133e-09	1
MYBL2	HOXC9	HINFP	POU3F3			regulation of cell development	1	7.48651e-08	1.49908e-09	1.66747e-06	1
MYC	HSF1	HMGA1	POU3F4			positive regulation of developmental process	1	9.1994e-08	9.09151e-11	1	1
MYOD1	HSF2	HMGA2	POU5F1			eye development	1	2.70392e-07	1.23907e-06	1	1
NANOG	IRF3	HMX3	POU6F1			neuron fate commitment	1	3.81938e-07	2.81967e-09	3.10285e-06	1
NFATC4	IRF7	HOXA10	SIX1			pituitary gland development	1	5.5987e-07	1.82238e-09	1	1
NFE2L1	IRX2	HOXA3	SIX4			positive regulation of cell proliferation	1	9.14451e-07	1.6255e-10	1	1
NFIL3	IRX5	HOXA4	SIX6			positive regulation of specific transcription from RNA polymerase II promoter	1	3.25113e-06	7.01326e-07	1	1
NFYA	ISL1	HOXA7	SOX2			skeletal system morphogenesis	1	4.62e-06	2.355e-07	9.31109e-09	3.1336e-07
NKX2-1	JUN	HOXB5	SOX4			embryonic placenta development	1	5.99778e-06	1.67221e-08	1	1
NR1I2	JUNB	HOXB6	STAT1			positive regulation of neuron differentiation	1	5.99778e-06	1	1.67373e-07	1
NR2F1	KLF4	HOXC11	STAT5A			tube development	1	6.97779e-06	1.16171e-06	1	1
NR2F6	LHX2	HOXC12	TBP			embryonic skeletal system development	1	1	3.03937e-10	8.4612e-09	1.28104e-06
NR6A1	LHX5	HOXC13	TEF			embryonic skeletal system morphogenesis	1	1	4.80754e-08	2.33095e-08	2.81376e-07
OTX1	MAF	HSF1	TGIF1			in utero embryonic development	1	1	7.55069e-08	1	1
OTX2	MAFB	IL6	TGIF2			placenta development	1	1	7.6384e-08	1	1
PARP1	MAZ	IRF3	VAX2			proximal/distal pattern formation	1	1	3.8678e-07	1	1
PAX1	MEIS3	IRF7	ZBTB33			limb development	1	1	9.41159e-07	1	1
PBX2	MYBL2	IRF9				appendage development	1	1	9.41159e-07	1	1
PITX2	MYC	IRX2				trophectodermal cell differentiation	1	1	1.40836e-06	1	1
POU3F1	MYCN	IRX4				hemopoietic or lymphoid organ development	1	1	1.6342e-06	1	1
POU3F3	MYOD1	IRX5				ear morphogenesis	1	1	2.20548e-06	1	5.90969e-07
POU5F1	MZF1	ISL1				regulation of erythrocyte differentiation	1	1	2.70446e-06	1	1
RELA	NANOG	JUN				immune system development	1	1	3.42006e-06	1	1
RXRB	NFATC4	JUNB				blastocyst formation	1	1	4.79093e-06	1	1
SIX4	NFE2L1	KLF4				appendage morphogenesis	1	1	5.77809e-06	1	1
SOX2	NFIL3	LHX5				limb morphogenesis	1	1	5.77809e-06	1	1
SOX4	NFYA	LHX6				homeostasis of number of cells	1	1	6.2789e-06	1	1
SOX9	NFYC	LMO2				inner ear morphogenesis	1	1	7.87536e-06	1	2.57153e-07
SPIB	NKX2-2	MAF				lymphocyte differentiation	1	1	8.01066e-06	1	1
SREBF1	NKX6-2	MAFB				inner ear development	1	1	8.67024e-06	1	1.45605e-06
SRF	NR0B1	MAX				regulation of neuron differentiation	1	1	9.60578e-06	6.17415e-07	1
STAT3	NR2F1	MAZ				cell fate specification	1	1	1	8.24672e-06	1
STAT5A	NR2F2	MEIS3
T	NR2F6	MSX1
TBP	NR4A1	MSX2
TCF3	NR6A1	MTF1
TFDP1	OTX1	MYBL2
TGIF1	OTX2	MYC
TGIF2	PARP1	MYCN
TOPORS	PATZ1	MYOD1
TP53	PAX1	MZF1
USF1	PBX2	NANOG
XBP1	PHOX2B	NFATC4
YY1	POU3F1	NFE2L1
ZBTB33	POU3F2	NFIC
ZNF238	POU3F3	NFIL3
ZNF589	POU5F1	NFYA
ZNF628	RAX	NKX2-2
	RELA	NKX3-1
	REST	NKX6-2
	RXRB	NR0B1
	SIX3	NR1I2
	SIX4	NR2F1
	SMAD4	NR2F2
	SMAD5	NR2F6
	SOX2	NR4A1
	SOX4	NR6A1
	SOX9	OTX1
	SP1	OTX2
	SPI1	PARP1
	SPIB	PATZ1
	SREBF1	PAX1
	SREBF2	PAX6
	SRF	PAX8
	STAT1	PBX2
	STAT5A	PDX1
	TBP	PHOX2A
	TCF3	PITX1
	TEAD2	POU3F1
	TEF	POU3F3
	TFAP2A	POU4F3
	TFAP4	POU5F1
	TFDP1	POU6F1
	TGIF1	PROP1
	TGIF2	PURA
	THRA	RELA
	TOPORS	REST
	TP53	RXRB
	USF1	SATB1
	USF2	SIX4
	WT1	SMAD5
	XBP1	SOX2
	YY1	SOX4
	ZBTB33	SP1
	ZBTB6	SP3
	ZBTB7A	SP4
	ZBTB7B	SPIB
	ZIC2	SREBF1
	ZNF217	SREBF2
	ZNF219	SRF
	ZNF238	STAT5A
	ZNF263	TAL1
	ZNF354C	TBP
	ZNF589	TCF3
	ZNF628	TEF
		TFAP2A
		TFAP2C
		TFAP4
		TGIF1
		TGIF2
		TLX2
		TOPORS
		TP53
		USF1
		USF2
		VSX2
		XBP1
		YY1
		ZBTB33
		ZBTB6
		ZBTB7B
		ZFHX3
		ZFX
		ZIC2
		ZNF217
		ZNF219
		ZNF238
		ZNF263
		ZNF589
		ZNF628

[truncated: 2 more sheets: Table S10, Table S11]
